# Supplementary material for: Reconstitution of Drosophila and human chromatins by wheat germ cell-free co-expression system
Source: BMC Biotechnol. 2020 Dec 1;20:62. doi: 10.1186/s12896-020-00655-6 (PMC7708258; doi:10.1186/s12896-020-00655-6)
Supplement: Supplementary file 1 — Additional file 1: Supplementary Table S1. Protein list of mass spectrometry analysis of the wheat germ extract. Results of proteins determined in the wheat germ cell-free extract (WEPRO7240H). Seven hundred forty-four proteins were identified in the total of 61,984 protein sequences listed in the FASTA file. The score indicated the enrichment of proteins calculated by the Proteome Discoverer. [file 12896_2020_655_MOESM1_ESM.xlsx]

## Sheet: List of proteins Wheat Extract
Accession	Description	Score	Coverage	# Proteins	# Unique Peptides	# Peptides	# PSMs	# AAs	MW [kDa]	calc. pI
2827002	HSP70 [Triticum aestivum]	9784.49	0.6944	2	18	37	210	648	71	5.25
253783729	glyceraldehyde-3-phosphate dehydrogenase [Triticum aestivum]	9542.9	0.7864	2	17	24	205	337	36.5	7.18
294717838	heat shock protein 90 [Triticum aestivum]	8237.93	0.5686	4	1	44	212	700	80.4	5.03
294717834	heat shock protein 90 [Triticum aestivum]	7986.07	0.5686	3	1	44	207	700	80.4	5.03
4558484	heat shock protein 101 [Triticum aestivum]	7723.9	0.6209	6	1	47	164	918	101.1	6.32
461744058	enolase [Triticum aestivum]	7433.98	0.7691	1	6	29	172	446	48.1	5.68
170776	translation elongation factor 1 alpha-subunit [Triticum aestivum]	7367.56	0.5906	29	18	19	205	447	49.1	9.13
296530054	unnamed protein product [Triticum aestivum]	7163.92	0.6096	6	3	44	152	917	100.9	6.16
296529812	unnamed protein product [Triticum aestivum]	7151.29	0.5969	6	2	44	153	918	101.1	6.16
148508784	glyceraldehyde-3-phosphate dehydrogenase [Triticum aestivum]	6819.19	0.8071	4	11	24	160	337	36.6	7.52
461744078	enolase [Triticum aestivum]	6641.83	0.7691	1	3	28	163	446	48	5.82
75324900	RecName: Full=1-Cys peroxiredoxin PER1; AltName: Full=Rehydrin homolog; AltName: Full=Thioredoxin peroxidase	6589.38	0.8853	1	7	20	175	218	24	6.54
294717828	heat shock protein 90 [Triticum aestivum]	6433.92	0.54	5	3	41	167	700	80.3	5.07
294717832	heat shock protein 90 [Triticum aestivum]	6240.13	0.54	2	3	41	163	700	80.4	5.06
257716429	unnamed protein product [Triticum aestivum]	6102.48	0.6617	1	41	41	142	813	90.1	5.29
119388723	alcohol dehydrogenase ADH1A [Triticum aestivum]	5529.84	0.81	1	2	20	122	379	41	6.6
190684059	peroxiredoxin [Triticum aestivum]	5497.88	0.8807	1	5	18	146	218	24	6.79
257672699	unnamed protein product [Triticum aestivum]	5363.78	0.4147	1	5	24	126	651	71.2	5.25
257726671	unnamed protein product [Triticum aestivum]	5163.7	0.744	3	6	26	122	414	46.9	5.48
119388725	alcohol dehydrogenase ADH1D [Triticum aestivum]	5145.98	0.81	1	2	20	115	379	41	6.46
21835	unnamed protein product [Triticum aestivum]	5118.18	0.7606	1	7	23	126	401	42.1	5.86
25989705	LEA1 protein [Triticum aestivum]	5111.81	0.3527	2	6	7	86	224	23.2	8.84
18076790	phosphoglucomutase [Triticum aestivum]	4833.31	0.7005	1	32	32	115	581	62.7	5.97
257676183	unnamed protein product [Triticum aestivum]	4563.67	0.5783	1	30	30	108	766	84.4	6.27
312519	Em protein [Triticum aestivum]	4521.56	0.5806	1	1	9	116	93	10	5.59
28172909	cytosolic 3-phosphoglycerate kinase [Triticum aestivum]	4331.71	0.7886	1	2	18	100	298	31.3	5.01
226316441	fructose-bisphosphate aldolase [Triticum aestivum]	4181.8	0.7737	1	12	24	96	358	38.8	7.21
6013196	heat shock protein 101 [Triticum aestivum]	3979.12	0.4808	7	5	35	99	913	100.8	6.34
296523708	unnamed protein product [Triticum aestivum]	3820.31	0.543	1	4	21	83	582	62.4	5.68
296524346	unnamed protein product [Triticum aestivum]	3697.75	0.5339	1	3	20	84	605	64.8	5.68
257726669	unnamed protein product [Triticum aestivum]	3668.24	0.6843	2	3	23	90	396	44.8	5.47
21733	unnamed protein product [Triticum aestivum]	3616.33	0.7097	1	6	10	94	93	10	5.6
32478662	cytosolic glyceraldehyde-3-phosphate dehydrogenase [Triticum aestivum]	3590.73	0.8214	2	1	11	89	168	18.2	6.8
13925728	protein disulfide isomerase 3 precursor [Triticum aestivum]	3503.22	0.5981	10	1	26	89	515	56.6	5.07
13925726	protein disulfide isomerase 2 precursor [Triticum aestivum]	3432.17	0.5762	9	2	25	88	512	56.4	5.14
300659112	unnamed protein product [Triticum aestivum]	3408.69	0.6443	1	11	14	80	253	26.8	5.47
154761388	cyclophilin [Triticum aestivum]	3384.81	0.655	5	1	8	77	171	18.3	8.34
170773	S-adenosyl-L-homocysteine hydrolase [Triticum aestivum]	3285.93	0.6392	2	27	27	90	485	53.4	5.92
26017213	cold regulated protein [Triticum aestivum]	3280.06	0.7091	1	10	10	75	165	17.7	4.97
229358240	cytosolic malate dehydrogenase [Triticum aestivum]	3236.68	0.6366	3	15	15	72	333	35.5	6.09
13925723	protein disulfide isomerase 1 proprotein [Triticum aestivum]	3226.91	0.565	9	3	25	84	515	56.5	5.1
28192421	dehydroascorbate reductase [Triticum aestivum]	3143.67	0.7972	6	2	13	80	212	23.3	6.29
294717826	heat shock protein 90 [Triticum aestivum]	3071.61	0.4011	1	21	32	97	713	81.5	5.03
90289600	alpha tubulin-2B [Triticum aestivum]	3047.55	0.6297	4	3	21	69	451	49.7	5.02
259017810	dehydroascorbate reductase [Triticum aestivum]	3015.05	0.7689	7	2	13	75	212	23.3	6.29
4098323	beta-tubulin 3 [Triticum aestivum]	3004.89	0.6315	21	5	22	76	445	49.9	4.77
999999	Trypsin	3003.02	0.9048	1	11	11	67	231	24.4	7.18
90289606	alpha tubulin-3D [Triticum aestivum]	2997.27	0.6297	5	1	21	69	451	49.7	5.02
300568584	unnamed protein product [Triticum aestivum]	2980.79	0.5901	1	23	23	69	527	57.4	6.8
34105772	ribosomal protein L3 [Triticum aestivum]	2938.24	0.474	3	8	24	91	384	44.1	10.04
525291	ATP synthase beta subunit [Triticum aestivum]	2843.68	0.6347	3	22	22	69	553	59.2	5.86
296525620	unnamed protein product [Triticum aestivum]	2830.2	0.6198	3	20	21	74	434	48.2	4.94
431822520	14-3-3 protein [Triticum aestivum]	2774.03	0.6897	5	10	18	64	261	29.2	4.88
42493199	cyclophilin A [Triticum aestivum]	2761.37	0.655	2	1	8	67	171	18.4	8.25
4098331	beta-tubulin 5 [Triticum aestivum]	2740.46	0.6734	22	4	23	70	447	50.3	4.83
4007842	Em protein [Triticum aestivum]	2710.31	0.5745	1	5	7	69	94	9.9	4.97
3341490	phospoenolpyruvate carboxylase [Triticum aestivum]	2662.52	0.4897	12	29	33	76	972	110.1	5.88
4007844	Em protein [Triticum aestivum]	2622.09	0.6667	1	4	8	62	93	10	5.6
301072492	glycosyltransferase 75 [Triticum aestivum]	2572.62	0.5598	1	17	17	66	368	41.5	6.19
383100760	glutamate decarboxylase, expressed [Triticum aestivum]	2569.39	0.4435	1	4	19	62	487	53.8	5.58
511779051	ER molecular chaperone [Triticum aestivum]	2556.87	0.3774	2	20	21	63	665	73.1	5.21
4098329	beta-tubulin 4 [Triticum aestivum]	2503.14	0.5528	21	1	20	63	445	50	4.87
300681536	glutamate decarboxylase, putative, expressed [Triticum aestivum]	2490.78	0.4127	1	3	18	58	487	54.1	5.78
4098321	beta-tubulin 2 [Triticum aestivum]	2490.19	0.604	21	1	20	66	447	50.2	4.79
170692	group 3 late embryogenesis abundant protein, partial [Triticum aestivum]	2461.33	0.4606	1	12	12	46	317	33.3	5.08
390979705	globulin-3A [Triticum aestivum]	2457.89	0.3861	1	1	19	81	588	66.3	8.27
257664808	unnamed protein product [Triticum aestivum]	2398.65	0.6316	5	12	15	57	266	29.4	4.83
269308270	lipoxygenase 2 [Triticum aestivum]	2393.29	0.4618	1	31	31	66	864	96.5	6.65
170780	ubiquitin-activating enzyme E1 [Triticum aestivum]	2387.49	0.3777	1	1	24	63	1051	116.9	5.31
215398470	globulin 3 [Triticum aestivum]	2366.55	0.3741	1	1	19	79	588	66.3	7.88
257333182	unnamed protein product [Triticum aestivum]	2349.35	0.5901	1	7	14	64	222	25	6.8
164471780	aspartate aminotransferase [Triticum aestivum]	2340.71	0.6263	2	19	19	57	380	41.9	7.3
516282521	chaperonin family theta subunit [Triticum aestivum]	2332.53	0.5352	1	20	20	53	540	58	5.55
90289608	alpha tubulin-4D [Triticum aestivum]	2315.93	0.5831	7	4	20	60	451	49.7	4.96
300681423	alpha-glucan phosphorylase, H isozyme,expressed [Triticum aestivum]	2313.26	0.5517	5	2	26	56	832	93.7	7.58
300681424	alpha-glucan phosphorylase, H isozyme,expressed [Triticum aestivum]	2245.68	0.5313	4	1	25	54	832	93.7	7.75
226533868	heat shock protein 70 [Triticum aestivum]	2235.44	0.4988	1	14	14	49	423	45.1	5.02
360042516	60S ribosomal protein L5 [Triticum aestivum]	2222.67	0.412	2	11	11	50	301	34.4	9.26
18496065	putative fructose 1-,6-biphosphate aldolase [Triticum aestivum]	2198.37	0.6667	1	1	13	51	267	29.1	8.48
22204124	putative 40S ribosomal protein S3 [Triticum aestivum]	2168.6	0.6079	4	10	15	58	227	25.4	9.6
300681560	eukaryotic translation initiation factor,putative, expressed [Triticum aestivum]	2151.45	0.3844	1	4	28	60	1012	117.1	9.33
170684	ubiquitin activating enyme [Triticum aestivum]	2133.8	0.3834	1	1	24	58	1051	116.8	5.24
300568580	unnamed protein product [Triticum aestivum]	2129.33	0.5798	1	21	21	52	514	55.4	7.91
74048999	eukaryotic translation initiation factor 5A1 [Triticum aestivum]	2116.76	0.7143	3	10	10	46	161	17.4	6.14
58533119	actin [Triticum aestivum]	2111.56	0.5464	8	5	13	55	377	41.7	5.4
291047854	unnamed protein product [Triticum aestivum]	2101.86	0.6226	1	22	22	54	522	55.4	7.66
328775745	protein phosphatase 2A structural subunit [Triticum aestivum]	2062.88	0.506	2	20	20	60	587	65.5	5.07
118152398	ribosomal protein L3-A3 [Triticum aestivum]	2028.22	0.4704	5	8	21	65	389	44.6	9.95
32400836	elongation factor, partial [Triticum aestivum]	2027.18	0.8144	1	10	10	54	167	18.5	6.18
257745774	unnamed protein product [Triticum aestivum]	2023.96	0.5512	1	16	16	48	508	54.3	5.29
582044935	Chain E, Localization Of The Large Subunit Ribosomal Proteins Into A 5.5 A Cryo-em Map Of Triticum Aestivum Translating 80s Ribosome	2019.01	0.3562	1	8	8	52	219	24.5	10.11
582044925	Chain F, Localization Of The Large Subunit Ribosomal Proteins Into A 5.5 A Cryo-em Map Of Triticum Aestivum Translating 80s Ribosome	1994.34	0.377	1	11	11	53	244	28.1	10.05
383100786	eukaryotic translation initiation factor 3 subunit A, putative, expressed [Triticum aestivum]	1977.61	0.3567	1	3	27	56	1012	116.8	9.35
125663927	manganese superoxide dismutase [Triticum aestivum]	1967.41	0.9138	1	4	13	54	174	19.3	7.27
431822518	14-3-3 protein [Triticum aestivum]	1933.45	0.5878	4	5	15	52	262	29.7	4.78
32401367	cyc07 [Triticum aestivum]	1910.76	0.4752	2	15	16	51	242	27.7	9.89
296525618	unnamed protein product [Triticum aestivum]	1849.32	0.5407	2	14	15	48	418	46.4	6.18
91694277	glucose-6-phosphate isomerase [Triticum aestivum]	1837.24	0.5979	1	19	19	51	567	62.2	7.46
582044890	Chain H, Localization Of The Small Subunit Ribosomal Proteins Into A 5.5 A Cryo-em Map Of Triticum Aestivum Translating 80s Ribosome	1824.28	0.6085	3	12	12	48	189	21.8	9.8
257719938	unnamed protein product [Triticum aestivum]	1821.64	0.5833	1	5	14	57	216	24.4	9.94
257333180	unnamed protein product [Triticum aestivum]	1817.76	0.6351	1	5	12	50	222	25	6.8
300568838	unnamed protein product [Triticum aestivum]	1808.28	0.789	1	5	11	36	237	25.9	4.7
582044882	Chain A, Localization Of The Small Subunit Ribosomal Proteins Into A 5.5 A Cryo-em Map Of Triticum Aestivum Translating 80s Ribosome	1794.92	0.4885	1	12	12	47	260	28.7	5.49
582044894	Chain z, Localization Of The Large Subunit Ribosomal Proteins Into A 5.5 A Cryo-em Map Of Triticum Aestivum Translating 80s Ribosome	1779.76	0.5509	1	4	13	55	216	24.5	9.98
296524722	unnamed protein product [Triticum aestivum]	1775.63	0.4875	3	6	14	45	400	44.7	7.11
306811648	HOP [Triticum aestivum]	1768.35	0.5112	1	26	26	50	581	65.1	6.05
3393067	sucrose synthase type I [Triticum aestivum]	1731.53	0.37	4	21	23	52	808	92.5	6.24
1092919	lipid transfer protein:ISOTYPE=WBP1B	1717.33	0.9043	2	3	6	39	94	9.3	8.87
854626	peptidylprolyl isomerase [Triticum aestivum]	1709.07	0.3775	3	16	16	43	559	62	5.4
881932	HSS1 [Puccinia graminis f. sp. tritici]	1700.02	0.1219	1	1	8	36	648	70.5	5.24
452440	initiation factor (iso)4f p82 subunit [Triticum aestivum]	1693.79	0.4201	1	6	26	52	788	86.2	8.02
33341083	sucrose-phosphate synthase 2, partial [Triticum aestivum]	1674.19	0.3778	8	11	24	46	998	111.3	6.61
300568832	unnamed protein product [Triticum aestivum]	1655.76	0.5398	1	2	11	36	289	31.2	5.3
300568836	unnamed protein product [Triticum aestivum]	1616.84	0.6835	1	6	12	34	237	25.9	4.79
295421645	unnamed protein product [Triticum aestivum]	1608.73	0.5223	1	19	19	39	605	62.7	6.7
582044862	Chain f, Localization Of The Small Subunit Ribosomal Proteins Into A 5.5 A Cryo-em Map Of Triticum Aestivum Translating 80s Ribosome	1590.73	0.4194	6	2	6	41	155	17.7	9.8
575396540	lipoxygenase [Triticum aestivum]	1586.97	0.3937	3	9	25	47	861	95.9	6.28
300568830	unnamed protein product [Triticum aestivum]	1585.23	0.5417	1	1	10	34	288	31.1	5.21
296514140	unnamed protein product [Triticum aestivum]	1582.56	0.5711	1	13	16	37	471	51.4	7.24
16903082	small Ras-related GTP-binding protein [Triticum aestivum]	1571.73	0.5068	2	10	10	42	221	25.1	7.12
296525614	unnamed protein product [Triticum aestivum]	1556.78	0.4276	1	3	13	48	449	49.6	6.21
1654387	manganese superoxide dismutase [Triticum aestivum]	1548.92	0.6147	3	2	11	43	231	25.3	8.25
1092918	lipid transfer protein:ISOTYPE=WBP1A	1533.74	0.8511	1	3	6	36	94	9.4	9.06
296512787	unnamed protein product [Triticum aestivum]	1533.37	0.5894	12	3	8	29	151	16.9	6.09
291047856	unnamed protein product [Triticum aestivum]	1523.23	0.3843	1	14	14	37	549	59.2	6.86
951453	initiation factor (iso)4f p82 subunit [Triticum aestivum]	1511.91	0.3431	1	3	23	49	787	86.5	7.65
157073746	group3 late embryogenesis abundant protein [Triticum aestivum]	1505.19	0.1461	2	1	2	24	178	18.2	8.24
169649046	apt1 [Triticum aestivum]	1494.63	0.3831	5	15	15	43	509	55.3	5.9
32400796	acidic ribosomal protein [Triticum aestivum]	1485.47	0.6522	1	6	7	32	138	14.4	5.21
296525622	unnamed protein product [Triticum aestivum]	1481.27	0.5892	2	20	20	43	426	47.6	6.01
582044898	Chain V, Localization Of The Large Subunit Ribosomal Proteins Into A 5.5 A Cryo-em Map Of Triticum Aestivum Translating 80s Ribosome	1462.4	0.65	4	9	9	39	140	15	10.48
338176937	dimeric ubiquitin [Triticum aestivum]	1460.16	0.5098	6	2	6	35	153	17.1	6.06
257710883	unnamed protein product [Triticum aestivum]	1456.71	0.5211	2	1	12	33	261	28.8	4.89
582044867	Chain F, Localization Of The Small Subunit Ribosomal Proteins Into A 5.5 A Cryo-em Map Of Triticum Aestivum Translating 80s Ribosome	1440.19	0.3037	1	7	8	34	191	21.2	9.8
194295632	glutaredoxin [Triticum aestivum]	1434.39	0.885	1	7	9	38	113	11.8	7.85
6138910	Em H5 protein [Triticum aestivum]	1428.22	0.6452	1	7	8	40	93	10.1	5.15
257712522	unnamed protein product [Triticum aestivum]	1410.76	0.4475	6	10	10	43	219	24.7	10.43
582044891	Chain G, Localization Of The Large Subunit Ribosomal Proteins Into A 5.5 A Cryo-em Map Of Triticum Aestivum Translating 80s Ribosome	1379.79	0.3813	1	14	14	50	257	29.2	10.35
218341	elongation factor 1 beta' [Triticum aestivum]	1373.44	0.3565	1	8	8	33	216	23.1	4.7
257677223	unnamed protein product [Triticum aestivum]	1371.49	0.6755	1	4	11	31	151	16.3	10.56
33342178	ABA inducible protein [Triticum aestivum]	1370.03	0.3609	3	3	5	23	169	17.5	6.23
296525624	unnamed protein product [Triticum aestivum]	1368.28	0.4	1	2	12	44	450	49.7	6.21
9798605	TaWIN2 [Triticum aestivum]	1357.69	0.5097	2	1	12	33	259	28.7	4.89
90959771	multidomain cystatin [Triticum aestivum]	1350.74	0.4856	2	3	8	30	243	26.6	6.87
519669064	argonaute 4, partial [Triticum aestivum]	1328.33	0.4014	3	2	26	41	969	107.6	8.91
575396536	lipoxygenase [Triticum aestivum]	1320.49	0.3322	3	5	21	41	861	96	6.1
582044928	Chain C, Localization Of The Large Subunit Ribosomal Proteins Into A 5.5 A Cryo-em Map Of Triticum Aestivum Translating 80s Ribosome	1316.4	0.2395	4	9	9	35	405	44.7	10.54
582044871	Chain S, Localization Of The Small Subunit Ribosomal Proteins Into A 5.5 A Cryo-em Map Of Triticum Aestivum Translating 80s Ribosome	1313.94	0.5263	2	9	9	42	152	17.7	10.74
52548240	20S proteasome beta 5 subunit [Triticum aestivum]	1294.83	0.4767	1	9	9	25	279	29.9	5.83
62820227	unnamed protein product [Triticum aestivum]	1290.42	0.5062	2	3	8	28	243	26.6	6.38
300087069	aldehyde dehydrogenase 7b [Triticum aestivum]	1290.4	0.5285	1	16	16	32	509	54.3	6.25
255684860	actin [Triticum aestivum]	1285.01	0.6667	1	3	10	34	252	28.1	5.49
296525616	unnamed protein product [Triticum aestivum]	1273	0.4713	3	13	14	36	418	46.7	8.98
21807	heat shock protein 17.3 [Triticum aestivum]	1269.57	0.4777	4	2	9	40	157	17.3	5.73
257651497	unnamed protein product [Triticum aestivum]	1267.37	0.5029	1	11	11	28	344	35.7	5.94
299469378	putative PDI-like protein [Triticum aestivum]	1262.28	0.4114	4	10	10	28	367	40.2	6.57
471178681	low temperature-responsive RNA-binding protein [Triticum aestivum]	1247.89	0.7099	1	3	9	31	162	15.9	5.6
390195996	14-3-3 protein [Triticum aestivum]	1247.64	0.4639	6	2	13	36	263	30	4.78
582044896	Chain J, Localization Of The Large Subunit Ribosomal Proteins Into A 5.5 A Cryo-em Map Of Triticum Aestivum Translating 80s Ribosome	1241	0.5556	3	8	8	35	180	20.7	9.96
114145394	glycine-rich RNA-binding protein [Triticum aestivum]	1238.31	0.7055	1	3	9	31	163	16	6.76
22022400	glutathione-S-transferase 19E50 [Triticum aestivum]	1238.07	0.4475	2	3	6	26	219	24.9	6.43
52548242	20S proteasome beta 7 subunit [Triticum aestivum]	1228.95	0.6791	1	10	10	29	215	23.7	7.43
582044861	Chain M, Localization Of The Small Subunit Ribosomal Proteins Into A 5.5 A Cryo-em Map Of Triticum Aestivum Translating 80s Ribosome	1220.5	0.3333	1	5	5	33	171	18.4	6.67
74026503	pyridoxine biosynthesis protein [Triticum aestivum]	1211.53	0.4554	2	10	10	29	314	33.3	6.87
257713394	unnamed protein product [Triticum aestivum]	1209.06	0.3985	3	1	25	39	916	101.8	8.88
19698566	BBC1-like protein [Triticum aestivum]	1197.8	0.4577	1	4	5	28	142	16.1	10.33
296522899	unnamed protein product [Triticum aestivum]	1190.65	0.2657	4	11	12	30	636	67.2	7.83
48927618	actin [Triticum aestivum]	1178.58	0.5284	2	8	10	29	299	33.4	5.52
52548254	cytoplasmatic ribosomal protein S13 [Triticum aestivum]	1177.66	0.5033	2	9	9	36	151	17.1	10.54
283806363	3-ketoacyl-CoA thiolase-like protein [Triticum aestivum]	1165.26	0.4684	1	14	14	31	459	47.9	7.96
188038096	plastid acetyl-CoA carboxylase [Triticum aestivum]	1162.88	0.1679	20	1	28	39	2311	254.8	6.15
188038098	plastid acetyl-CoA carboxylase [Triticum aestivum]	1160.83	0.1679	23	1	28	40	2311	254.9	6.13
2995378	unnamed protein product [Triticum aestivum]	1148.32	0.5748	2	2	6	32	127	13.5	5.22
32400861	40S ribosomal protein, partial [Triticum aestivum]	1143.45	0.6726	1	6	7	31	113	12.6	7.14
257135793	WALI7 [Triticum aestivum]	1141.14	0.4242	2	7	8	28	264	28.1	7.39
582044895	Chain A, Localization Of The Large Subunit Ribosomal Proteins Into A 5.5 A Cryo-em Map Of Triticum Aestivum Translating 80s Ribosome	1138.67	0.3946	2	8	8	35	261	28.2	10.99
582044901	Chain Q, Localization Of The Large Subunit Ribosomal Proteins Into A 5.5 A Cryo-em Map Of Triticum Aestivum Translating 80s Ribosome	1135.73	0.5213	1	10	10	32	188	21.3	11.49
32400802	phosphoglycerate mutase, partial [Triticum aestivum]	1133.78	0.6008	2	14	14	35	263	29.6	5.6
182894563	plastid ADP-glucose pyrophosphorylase small subunit [Triticum aestivum]	1126.81	0.4126	8	8	12	24	475	52	5.74
582044905	Chain X, Localization Of The Large Subunit Ribosomal Proteins Into A 5.5 A Cryo-em Map Of Triticum Aestivum Translating 80s Ribosome	1125.26	0.4408	1	9	9	39	152	17	10.3
295421187	unnamed protein product [Triticum aestivum]	1123.77	0.4462	2	2	10	26	325	34.1	5.77
296512723	unnamed protein product [Triticum aestivum]	1111.59	0.4688	4	1	8	34	160	17.6	6.23
521781384	ATP binding protein [Blumeria graminis f. sp. tritici 96224]	1111.45	0.0725	1	1	5	22	648	70.4	5.22
296525628	unnamed protein product [Triticum aestivum]	1102.83	0.36	2	2	10	28	400	44.7	8.18
582044929	Chain O, Localization Of The Large Subunit Ribosomal Proteins Into A 5.5 A Cryo-em Map Of Triticum Aestivum Translating 80s Ribosome	1092.14	0.3689	1	7	7	35	206	23.5	10.39
227483057	unnamed protein product [Triticum aestivum]	1074.81	0.3315	1	16	16	31	745	80	6.29
253785326	unnamed protein product [Triticum aestivum]	1072.35	0.6623	7	3	10	29	151	16.4	10.56
296514168	unnamed protein product [Triticum aestivum]	1063.73	0.397	1	8	11	22	471	51.8	7.03
300639606	unnamed protein product [Triticum aestivum]	1061.11	0.4332	3	17	19	32	651	70.8	7.02
32401362	glutaredoxin [Triticum aestivum]	1051.65	0.7522	1	5	7	24	113	11.7	7.85
340842127	26s proteasome non-ATPase regulatory subunit [Triticum aestivum]	1010.08	0.6352	2	11	11	30	307	34.2	6.46
582044897	Chain H, Localization Of The Large Subunit Ribosomal Proteins Into A 5.5 A Cryo-em Map Of Triticum Aestivum Translating 80s Ribosome	1007.25	0.2684	1	5	5	24	190	21.3	9.61
300394788	sucrose phosphate synthase II 3B [Triticum aestivum]	997.31	0.3083	6	1	14	28	626	69.1	5.97
582044921	Chain v, Localization Of The Large Subunit Ribosomal Proteins Into A 5.5 A Cryo-em Map Of Triticum Aestivum Translating 80s Ribosome	990.99	0.4818	1	5	5	23	110	11.2	4.59
215398472	globulin 3B [Triticum aestivum]	974.89	0.1905	1	3	9	36	504	56.9	7.77
6996621	elongation factor-2 [Triticum aestivum]	972.16	0.7903	1	5	5	24	124	13.8	4.67
3293043	phosphoglycerate kinase [Triticum aestivum]	969.34	0.3083	10	11	12	23	480	49.8	7.03
257720462	unnamed protein product [Triticum aestivum]	968.69	0.2351	3	13	15	27	923	102.4	8.92
290783890	cytosolic aconitase [Triticum aestivum]	962.31	0.3794	3	13	13	27	456	50.2	6.18
159171099	eukaryotic translation initiation factor 3c [Triticum aestivum]	958.7	0.4169	1	11	11	29	367	42.1	5.82
9502274	thioredoxin H [Triticum aestivum]	957.28	0.584	1	2	7	30	125	13.3	5.22
37694729	actin-like protein [Triticum aestivum]	938.85	0.5181	1	1	5	18	193	21.4	4.94
25989709	LEA2 protein [Triticum aestivum]	938.35	0.2891	2	3	5	18	211	22.1	6.8
257714428	unnamed protein product [Triticum aestivum]	936.67	0.4024	6	4	6	21	169	18.4	5.33
21070379	translationally controlled tumor protein [Triticum aestivum]	929.22	0.5	1	2	7	25	168	18.8	4.74
295421195	unnamed protein product [Triticum aestivum]	922.58	0.4462	1	1	10	22	325	34.1	5.77
296512793	unnamed protein product [Triticum aestivum]	918.46	0.4605	7	1	6	16	152	16.8	6.81
257714534	unnamed protein product [Triticum aestivum]	918.28	0.4132	3	6	7	21	167	18	7.25
218381858	unnamed protein product [Triticum aestivum]	913.23	0.5423	2	1	6	25	142	15.5	11.03
257711217	unnamed protein product [Triticum aestivum]	905.77	0.365	1	5	7	27	137	15.7	10.71
392976164	ribosomal protein S20 [Triticum aestivum]	890.96	0.4094	2	7	7	24	127	14.1	9.44
170696	storage protein [Triticum aestivum]	889.56	0.1648	1	2	10	35	637	72.2	7.27
392976162	eukaryotic translation initiation factor 3 subunit g [Triticum aestivum]	888.53	0.3737	2	9	9	23	289	31.5	7.03
412230705	eIF5-mimic protein [Triticum aestivum]	882.07	0.3689	1	1	13	31	412	47.3	5.44
582044866	Chain E, Localization Of The Small Subunit Ribosomal Proteins Into A 5.5 A Cryo-em Map Of Triticum Aestivum Translating 80s Ribosome	869.31	0.3245	1	9	9	28	265	29.8	10.13
412230703	eIF5-mimic protein [Triticum aestivum]	856.39	0.3689	3	1	13	30	412	47.3	5.36
257714546	unnamed protein product [Triticum aestivum]	854	0.6688	1	6	7	19	157	17.3	8.85
414332	L-isoaspartyl methyltransferase, partial [Triticum aestivum]	852.62	0.6565	1	9	9	24	230	24.7	5.05
300645711	unnamed protein product [Triticum aestivum]	851.65	0.4805	1	3	5	17	231	21.5	6.1
327323140	60S ribosomal protein L21 [Triticum aestivum]	850.74	0.4207	5	4	8	30	164	18.7	10.42
71042078	Chain C, Localization And Dynamic Behavior Of Ribosomal Protein L30e	849.86	0.4135	3	5	5	25	104	11.5	9.48
215398468	globulin 3C [Triticum aestivum]	848.29	0.2245	1	1	7	29	343	38.4	8.97
32400867	elongation factor-1 alpha, partial [Triticum aestivum]	847.34	0.5455	1	3	4	20	143	15.5	9.79
257672913	unnamed protein product [Triticum aestivum]	845.93	0.4363	1	13	13	29	314	35.2	7.28
257737344	unnamed protein product [Triticum aestivum]	845.58	0.2248	1	2	5	19	218	24.8	6.34
582044926	Chain q, Localization Of The Large Subunit Ribosomal Proteins Into A 5.5 A Cryo-em Map Of Triticum Aestivum Translating 80s Ribosome	841.75	0.2351	1	5	5	28	319	34.4	5.49
335999272	40S ribosomal protein S23 [Triticum aestivum]	829.82	0.4412	2	5	5	19	136	15	10.32
254211611	70 kDa heat shock protein [Triticum aestivum]	821.11	0.2406	3	13	14	23	690	73.5	5.15
582044911	Chain e, Localization Of The Large Subunit Ribosomal Proteins Into A 5.5 A Cryo-em Map Of Triticum Aestivum Translating 80s Ribosome	816.78	0.3308	1	5	5	23	133	15.7	10.58
146285306	translationally-controlled tumor protein [Triticum aestivum]	816.58	0.5	1	1	6	21	168	18.8	4.74
594707843	HSP40, partial [Triticum aestivum]	810.91	0.2521	1	6	6	17	365	38.8	8.92
299856648	Chain D, Glutaraldehyde-crosslinked Wheat Germ Agglutinin Isolectin 1 Crystal Soaked With A Synthetic Glycopeptide	808.25	0.883	2	1	6	18	171	17.1	7.28
392976402	eukaryotic translation initiation factor 3 subunit i [Triticum aestivum]	803.82	0.4693	1	9	9	21	326	36.1	6.96
295802126	unnamed protein product [Triticum aestivum]	802.27	0.3659	2	3	7	26	164	18.8	10.4
166235928	S-adenosylmethionine synthetase [Triticum aestivum]	797.53	0.5076	1	11	11	22	396	43.2	5.88
231341	Chain B, 2.2 Angstroms Resolution Structure Analysis Of Two Refined N- Acetylneuraminyllactose-Wheat Germ Agglutinin Isolectin Complexes	797.23	0.883	2	2	6	17	171	17.1	7.34
582044919	Chain K, Localization Of The Large Subunit Ribosomal Proteins Into A 5.5 A Cryo-em Map Of Triticum Aestivum Translating 80s Ribosome	791.04	0.3373	3	4	4	18	166	17.7	9.16
32401377	ribosomal protein L19 [Triticum aestivum]	790.53	0.2632	2	4	8	26	209	24.5	11.05
296514492	unnamed protein product [Triticum aestivum]	787.49	0.469	3	8	8	23	258	27.9	6.79
257690661	unnamed protein product [Triticum aestivum]	781.97	0.2788	1	8	8	17	416	45.7	5.43
582044889	Chain G, Localization Of The Small Subunit Ribosomal Proteins Into A 5.5 A Cryo-em Map Of Triticum Aestivum Translating 80s Ribosome	778.96	0.1714	1	3	3	16	245	28	10.64
52548238	20S proteasome beta 4 subunit [Triticum aestivum]	773.3	0.5305	1	3	8	19	213	23.3	5.91
218381866	unnamed protein product [Triticum aestivum]	773.3	0.5324	4	1	6	24	139	15.3	11.03
582044907	Chain Y, Localization Of The Large Subunit Ribosomal Proteins Into A 5.5 A Cryo-em Map Of Triticum Aestivum Translating 80s Ribosome	768.77	0.2867	1	7	7	27	150	16.9	11
7546405	Chain B, Structures Of Adenylosuccinate Synthetase From Triticum Aestivum And Arabidopsis Thaliana	767.12	0.2602	2	8	8	19	442	47.7	5.76
257347095	unnamed protein product [Triticum aestivum]	763.62	0.5057	2	5	5	18	174	19	4.56
300645713	unnamed protein product [Triticum aestivum]	760.59	0.4195	1	2	4	12	205	19.2	5.91
582044930	Chain p, Localization Of The Large Subunit Ribosomal Proteins Into A 5.5 A Cryo-em Map Of Triticum Aestivum Translating 80s Ribosome	751.26	0.3587	1	3	3	14	92	10.2	10.29
296524608	unnamed protein product [Triticum aestivum]	744.84	0.359	3	10	10	17	415	47.2	4.67
170686	ubiquitin activating enzyme [Triticum aestivum]	732.5	0.151	1	6	9	19	1053	116.4	5.55
1149554	catalase [Triticum aestivum]	728.48	0.2805	1	5	10	23	492	56.4	7.06
300568834	unnamed protein product [Triticum aestivum]	724.34	0.434	1	6	6	16	235	25.8	5.72
60686892	delta 1-pyrroline-5-carboxylate synthetase [Triticum aestivum]	720.56	0.3436	7	17	17	22	716	77.7	6.6
301641374	40S ribosomal protein S15a [Triticum aestivum]	707.9	0.5154	3	7	7	22	130	14.8	9.89
2306768	eIF-2 beta subunit [Triticum aestivum]	706.5	0.3889	1	9	9	19	270	30.4	6.8
156708001	salt tolerant correlative protein [Triticum aestivum]	703.29	0.4634	1	5	5	19	82	8.4	5.14
582044917	Chain U, Localization Of The Large Subunit Ribosomal Proteins Into A 5.5 A Cryo-em Map Of Triticum Aestivum Translating 80s Ribosome	700.43	0.2538	1	4	4	17	130	14.4	9.55
17887465	phosphoethanolamine methyltransferase [Triticum aestivum]	699.56	0.3012	3	12	12	23	498	56.8	5.34
25989707	LEA3 protein [Triticum aestivum]	696.95	0.09	1	1	2	18	211	21.8	8.85
582044915	Chain M, Localization Of The Large Subunit Ribosomal Proteins Into A 5.5 A Cryo-em Map Of Triticum Aestivum Translating 80s Ribosome	684.89	0.4104	1	8	8	22	134	15.4	10.29
295421193	unnamed protein product [Triticum aestivum]	684.1	0.248	1	1	7	17	367	38.6	6.4
218389472	unnamed protein product [Triticum aestivum]	679.29	0.5244	4	3	3	14	82	9.1	6.79
112784981	11-beta-hydroxysteroid dehydrogenase-like protein [Triticum aestivum]	675.86	0.2493	1	7	7	16	349	38.5	6.54
300645849	unnamed protein product [Triticum aestivum]	671.58	0.4017	1	1	4	14	229	21.4	6.1
257744179	unnamed protein product [Triticum aestivum]	667.68	0.2777	1	11	11	18	641	71.6	5.94
296511991	unnamed protein product [Triticum aestivum]	665.93	0.2437	1	5	6	13	435	46.3	5.36
190684061	profilin [Triticum aestivum]	663.17	0.5267	6	5	5	16	131	14.2	5.05
257713076	unnamed protein product [Triticum aestivum]	663.05	0.3242	1	8	8	19	401	41	6.27
151384862	protein phosphatase 2C [Triticum aestivum]	660.77	0.4118	3	11	11	19	289	30.8	5.33
451193	wali7, partial [Triticum aestivum]	655.21	0.3815	1	6	6	14	270	29.5	7.53
218576560	unnamed protein product [Triticum aestivum]	654.41	0.4699	1	6	6	16	249	27.3	8.31
32400857	regulatory particle mon-ATPase subunit 3, partial [Triticum aestivum]	653.87	0.6226	1	8	8	17	159	17.9	6.29
32400841	40S ribosomal protein [Triticum aestivum]	649.02	0.8481	2	1	6	19	79	8.8	7.42
16755057	68 kDa protein HP68 [Triticum aestivum]	645.63	0.255	1	12	12	20	604	68.1	7.83
27461140	thioredoxin H [Triticum aestivum]	643.04	0.4492	1	5	6	24	118	12.7	5.49
283476396	lipid transfer protein precursor, partial [Triticum aestivum]	641.16	0.5761	7	5	5	12	92	9.5	8.12
158701881	NADP-dependent malic enzyme [Triticum aestivum]	640.81	0.1965	1	5	6	15	570	63	5.82
110617800	J-domain protein [Triticum aestivum]	637.63	0.3167	2	10	10	20	420	46.7	5.92
210061131	ferritin 1A [Triticum aestivum]	631.04	0.451	8	3	9	17	255	27.9	5.99
257719940	unnamed protein product [Triticum aestivum]	627.52	0.4213	1	5	9	25	216	24.6	9.83
550576377	unnamed protein product [Triticum aestivum]	625.51	0.264	2	7	7	15	394	41.1	8.1
21853	rab protein [Triticum aestivum]	624.9	0.3074	1	4	4	15	231	23.2	9.23
14538027	glutathione S-transferase [Triticum aestivum]	622.36	0.3632	3	5	5	14	212	23.3	6.2
388271212	inorganic pyrophosphotase [Triticum aestivum]	621.51	0.6262	3	8	8	16	214	24.3	5.66
257745336	unnamed protein product [Triticum aestivum]	621.33	0.4972	1	6	6	16	179	18.8	6.9
134285534	MBD6 [Triticum aestivum]	619.54	0.3262	1	5	5	15	187	20.3	4.93
40641603	putative ribosomal protein [Triticum aestivum]	618.82	0.6633	1	3	9	23	98	11.1	9.83
257711213	unnamed protein product [Triticum aestivum]	615.14	0.2628	2	2	4	19	137	15.7	10.71
257666095	unnamed protein product [Triticum aestivum]	606.45	0.4082	1	9	9	15	294	33.1	6.55
310656740	putative 20S proteasome subunit beta-4 [Triticum aestivum]	596.73	0.5471	1	1	6	16	170	18.5	5.25
133090	RecName: Full=60S acidic ribosomal protein P2; AltName: Full=Ribosomal protein 'A'	594.72	0.5714	1	1	2	11	42	4.4	4.44
21811	heat shock protein 26.6B [Triticum aestivum]	594.26	0.5232	4	4	10	18	237	26.6	9.38
296512783	unnamed protein product [Triticum aestivum]	593.32	0.3567	4	1	5	19	157	17.5	6.06
521780757	Actin structural protein [Blumeria graminis f. sp. tritici 96224]	593.02	0.2083	10	1	6	26	360	40.1	6.24
4028567	heat shock protein HSP26 [Triticum aestivum]	578.23	0.395	1	2	8	17	238	26.5	9.33
995746	ADP-glucose pyrophosphorylase large subunit [Triticum aestivum]	576.53	0.3295	10	12	12	15	522	57.8	6.55
290350668	peroxidase [Triticum aestivum]	576.25	0.1676	1	4	4	14	358	38.8	7.91
32400786	NADPH-dependent mannose 6-phosphate reductase, partial [Triticum aestivum]	574.56	0.3869	1	9	9	21	274	30.1	6.9
257632021	unnamed protein product [Triticum aestivum]	565.71	0.4732	1	5	5	13	112	12.7	10.52
356649963	metacaspase 4 [Triticum aestivum]	564.69	0.2148	2	5	5	12	405	43.9	5.38
90025017	vacuolar proton-ATPase subunit A [Triticum aestivum]	563.83	0.3221	1	12	12	16	621	68.4	5.38
3334116	RecName: Full=ADP,ATP carrier protein 1, mitochondrial; AltName: Full=ADP/ATP translocase 1; AltName: Full=Adenine nucleotide translocator 1; Short=ANT 1; Flags: Precursor	561.98	0.3021	2	8	8	18	331	35.9	9.79
296511989	unnamed protein product [Triticum aestivum]	561.79	0.2598	1	10	10	16	485	52	6.67
4103154	histidyl-tRNA synthetase [Triticum aestivum]	560.57	0.2523	2	9	9	14	432	48.7	5.57
974605	single-stranded nucleic acid binding protein [Triticum aestivum]	559.23	0.7605	1	6	7	16	167	16.2	5.25
549823009	monodehydroasorbate reductase [Triticum aestivum]	554.11	0.3264	2	8	9	15	435	46.7	5.19
582044888	Chain C, Localization Of The Small Subunit Ribosomal Proteins Into A 5.5 A Cryo-em Map Of Triticum Aestivum Translating 80s Ribosome	551.53	0.1521	2	5	5	19	263	28.8	10.43
360042472	isoamylase 3 [Triticum aestivum]	546.01	0.1997	1	9	9	14	776	86.2	6.54
257716560	unnamed protein product [Triticum aestivum]	536.63	0.5057	1	5	5	11	176	17.2	7.97
300681519	fructose-bisphosphate aldolase, chloroplast precursor, expressed [Triticum aestivum]	532.85	0.3325	3	9	9	13	385	41.3	8.09
257667987	unnamed protein product [Triticum aestivum]	531.48	0.3483	1	7	7	14	356	37	6.11
58843559	pyrroline-5-carboxylate reductase [Triticum aestivum]	518.06	0.3031	2	6	6	13	287	29.3	8.76
157312498	UFG2 [Triticum aestivum]	513.49	0.3576	1	3	3	12	165	16.9	7.02
156186249	xylanase inhibitor 602OS [Triticum aestivum]	513.25	0.3005	1	6	6	11	416	43.7	9.2
328909631	UDP-glucosyltransferase [Triticum aestivum]	510.98	0.2741	5	8	8	14	456	49.6	5.44
301072490	glycosyltransferase 75 [Triticum aestivum]	508.53	0.3879	1	9	9	14	348	38.8	6.64
296512729	unnamed protein product [Triticum aestivum]	508.38	0.2194	1	1	3	15	155	17.3	6.06
52430025	ADP-glucose pyrophosphorylase small subunit [Triticum aestivum]	507.05	0.1647	2	2	6	10	498	54.3	5.96
30144414	methylmalonate semialdehyde dehydrogenase [Triticum aestivum]	503.3	0.3117	1	8	8	15	385	41.1	5.71
451798944	putative GTP-binding protein, partial [Triticum aestivum]	498.58	0.4397	1	8	8	16	257	28.9	6.8
257737350	unnamed protein product [Triticum aestivum]	497.18	0.4131	1	6	6	14	213	23.4	6.21
323709969	catalase [Triticum aestivum]	494.94	0.3623	1	9	11	16	494	56.8	7.08
32400776	40S ribosomal protein S9, partial [Triticum aestivum]	493.43	0.4058	1	2	2	13	69	7.5	10.14
315113350	Chain S, Localization Of The Large Subunit Ribosomal Proteins Into A 6.1 A Cryo-Em Map Of Saccharomyces Cerevisiae Translating 80s Ribosome	490.77	0.3114	2	6	6	17	167	20.1	10.37
257672915	unnamed protein product [Triticum aestivum]	489.75	0.2921	1	7	7	13	315	35.4	6.81
289526510	Chain B, Crystal Structure Of Wheat Germ Agglutinin Isolectin 3 In Complex With A Synthetic Divalent Carbohydrate Ligand	485.54	0.655	3	2	5	15	171	17.2	7.34
53680379	glutamine-dependent asparagine synthetase [Triticum aestivum]	483.83	0.1556	1	8	8	17	585	65.4	6.46
1346343	Keratin, type II cytoskeletal 1 (Cytokeratin 1) (K1) (CK 1) (67 kDa cytokeratin) (Hair alpha protein)	482.33	0.1196	2	5	6	12	644	66	8.12
322367792	glutamate dehydrogenase [Triticum aestivum]	480.23	0.3601	3	7	7	12	411	44.2	6.61
195957723	chloroplast aspartate aminotransferase [Triticum aestivum]	479.83	0.2717	2	9	9	15	368	40.8	7.11
4929080	ABA-inducible protein WRAB1 [Triticum aestivum]	479.13	0.1788	2	2	3	10	179	18.3	8.69
429843835	suppressor of the G2 [Dasypyrum villosum]	476.31	0.3271	4	9	9	14	373	41	5.07
300592971	unnamed protein product [Triticum aestivum]	475.87	0.1596	1	4	4	13	426	47.2	6.95
9957141	COP alpha homolog [Triticum aestivum]	472	0.3245	1	10	10	13	530	58.6	5.33
83700338	chloroplast-localized cyclophilin, partial [Triticum aestivum]	465.1	0.6333	7	5	5	10	150	16.4	8.28
582044887	Chain J, Localization Of The Small Subunit Ribosomal Proteins Into A 5.5 A Cryo-em Map Of Triticum Aestivum Translating 80s Ribosome	464.97	0.2667	3	7	7	18	195	22.6	10.37
194339233	cyclophilin B-B [Triticum aestivum]	464.94	0.4178	10	7	7	13	213	22.8	9.57
32400774	acidic ribosomal protein P2, partial [Triticum aestivum]	464.73	0.4821	2	4	4	12	112	11.4	4.41
521778420	Elongation factor [Blumeria graminis f. sp. tritici 96224]	463.53	0.0143	1	1	1	16	842	93.3	6.81
582044874	Chain T, Localization Of The Small Subunit Ribosomal Proteins Into A 5.5 A Cryo-em Map Of Triticum Aestivum Translating 80s Ribosome	460.01	0.1986	1	3	3	16	146	16.4	10.04
18449343	putative aldehyde dehydrogenase WIS1 [Triticum aestivum]	457.91	0.3194	2	14	14	17	551	61	7.52
5669008	secretory protein [Triticum aestivum]	457.64	0.2321	1	5	5	11	224	24.2	9.31
210061133	ferritin 1B [Triticum aestivum]	453.78	0.4569	5	1	7	13	197	22.6	5.47
296512795	unnamed protein product [Triticum aestivum]	451.83	0.3613	1	1	5	16	155	17.4	6.06
237512521	aci-reductone-dioxygenase-like protein [Triticum aestivum]	447.34	0.3687	1	7	7	14	198	23.5	5.2
296512725	unnamed protein product [Triticum aestivum]	444.07	0.2089	1	1	3	14	158	17.5	6.6
37548544	GTP-binding protein [Triticum aestivum]	443.21	0.3362	1	5	5	13	232	26.7	9
124024	RecName: Full=Bowman-Birk type proteinase inhibitor I-2B	439.76	0.5893	1	3	3	10	56	6.2	8.25
296520367	unnamed protein product [Triticum aestivum]	436.92	0.3235	2	5	7	13	272	28.8	8
257710966	unnamed protein product [Triticum aestivum]	436.18	0.1895	1	2	6	11	343	37.9	5.92
218389324	unnamed protein product [Triticum aestivum]	431.71	0.2781	1	9	9	11	489	53	5.36
301666340	outer membrane channel protein OEP16-2 [Triticum aestivum]	431.05	0.3179	1	4	4	14	173	17.9	7.27
56785848	phosphoenolpyruvate carboxylase [Hordeum vulgare]	430.92	0.6	18	2	6	13	110	12.8	8.75
386799546	chalcone flavanone isomerase [Triticum aestivum]	424.97	0.4675	2	2	6	11	231	23.7	4.93
129919900	Bp5A protein, partial [Triticum aestivum]	424.44	0.8378	3	3	3	8	111	11.7	5.36
126517972	serine/threonine-protein phosphatase PP2A-1 catalytic subunit [Triticum aestivum]	423.7	0.3131	1	5	6	11	313	35.5	5.24
726305	adenine phosphoribosyltransferase form 1 [Triticum aestivum]	421.04	0.4088	2	4	4	11	181	19.7	5.16
319739540	aestivum stearoyl-ACP desaturase [Triticum aestivum]	420.59	0.2321	1	7	7	12	392	44.4	8.06
222101569	cysteine proteinase inhibitor [Triticum aestivum]	415.27	0.5196	5	4	4	8	102	11.3	5.53
296520471	unnamed protein product [Triticum aestivum]	413.53	0.3296	1	4	7	11	270	29	6.4
582044879	Chain d, Localization Of The Small Subunit Ribosomal Proteins Into A 5.5 A Cryo-em Map Of Triticum Aestivum Translating 80s Ribosome	411.76	0.5179	1	4	4	14	56	6.4	9.69
582044893	Chain Z, Localization Of The Large Subunit Ribosomal Proteins Into A 5.5 A Cryo-em Map Of Triticum Aestivum Translating 80s Ribosome	408.42	0.3015	1	4	4	15	136	15.5	10.55
52699948	putative proteinase inhibitor-related protein [Triticum aestivum]	402.46	0.3222	2	2	2	9	90	9.6	8.35
386799544	chalcone flavanone isomerase [Triticum aestivum]	401.74	0.4675	3	2	6	10	231	23.8	5.39
582044880	Chain b, Localization Of The Small Subunit Ribosomal Proteins Into A 5.5 A Cryo-em Map Of Triticum Aestivum Translating 80s Ribosome	385.21	0.2442	2	2	2	10	86	9.5	8.72
257659713	unnamed protein product [Triticum aestivum]	384.25	0.3485	1	2	7	11	330	36.2	6.79
300568722	unnamed protein product [Triticum aestivum]	384.01	0.2874	1	3	6	13	247	26.3	5.3
118040	RecName: Full=Cytochrome c	380.53	0.3036	1	3	3	10	112	12	9.32
582044877	Chain c, Localization Of The Small Subunit Ribosomal Proteins Into A 5.5 A Cryo-em Map Of Triticum Aestivum Translating 80s Ribosome	378.68	0.1846	2	1	1	7	65	7.5	11.17
55669876	Chain X, Crystal Structure Of The Triticum Aestivum Xylanase Inhibitor I	378.2	0.1286	4	3	4	8	381	38.8	7.93
32400780	catalase isozyme, partial [Triticum aestivum]	376.47	0.3731	1	2	6	12	268	30.4	9.23
21788	glutathione transferase [Triticum aestivum]	374.99	0.2402	1	2	5	10	229	25.8	5.43
12958605	sucrose-6F-phosphate phosphohydrolase SPP1 [Triticum aestivum]	374.94	0.1611	3	5	5	9	422	47.2	6.37
218401616	unnamed protein product [Triticum aestivum]	371.49	0.1698	1	9	9	11	795	90	6.67
227285676	unnamed protein product [Triticum aestivum]	370.78	0.3375	1	3	6	11	323	35	6.06
295801583	unnamed protein product [Triticum aestivum]	370.64	0.2692	7	10	10	14	509	57.8	6.43
227285678	unnamed protein product [Triticum aestivum]	368.29	0.3061	1	2	7	10	330	36.4	6.79
30385244	lipid transfer protein 3 [Triticum aestivum]	366.38	0.2623	1	1	3	9	122	12.3	9.42
257722910	unnamed protein product [Triticum aestivum]	364.93	0.264	1	1	5	16	178	20.8	11.65
1345582	unnamed protein product [Triticum aestivum]	362.1	0.1418	3	7	7	13	543	57.5	4.91
300568926	unnamed protein product [Triticum aestivum]	361.98	0.3929	1	3	3	9	112	12	7.12
162957175	NADP-dependent malic enzyme 1 [Triticum aestivum]	361.46	0.0572	1	2	3	11	647	70.9	6.95
170751	initiation factor (iso)4F p28 subunit [Triticum aestivum]	359.65	0.1675	2	4	4	10	209	23.5	5.5
582044883	Chain R, Localization Of The Small Subunit Ribosomal Proteins Into A 5.5 A Cryo-em Map Of Triticum Aestivum Translating 80s Ribosome	358.13	0.1986	1	5	5	14	141	16.4	10.14
582044899	Chain N, Localization Of The Large Subunit Ribosomal Proteins Into A 5.5 A Cryo-em Map Of Triticum Aestivum Translating 80s Ribosome	356.12	0.23	2	5	5	13	200	23.7	11.46
257333174	unnamed protein product [Triticum aestivum]	355.37	0.2428	1	2	5	13	243	26.4	5.1
550576410	unnamed protein product [Triticum aestivum]	355.28	0.3705	3	6	7	10	332	34.5	6.89
94962159	GTP-binding protein [Triticum aestivum]	354.66	0.1914	1	8	8	13	533	58.9	5.72
296520469	unnamed protein product [Triticum aestivum]	349.16	0.3954	1	6	6	9	263	28	5.82
551682406	MFT-A1b [Triticum aestivum]	348.34	0.8286	5	8	8	13	175	19.3	8.68
582044937	Chain k, Localization Of The Large Subunit Ribosomal Proteins Into A 5.5 A Cryo-em Map Of Triticum Aestivum Translating 80s Ribosome	341.74	0.3623	1	1	2	8	69	8	10.07
257632023	unnamed protein product [Triticum aestivum]	341.6	0.4286	1	5	5	9	112	12.7	10.62
310656772	putative oleosin [Triticum aestivum]	340.38	0.276	1	3	3	8	192	19.1	9.69
582044904	Chain P, Localization Of The Large Subunit Ribosomal Proteins Into A 5.5 A Cryo-em Map Of Triticum Aestivum Translating 80s Ribosome	340.07	0.0994	1	3	3	13	171	19.5	10.33
291047652	unnamed protein product [Triticum aestivum]	339.26	0.2068	1	5	5	8	503	54.4	5.6
283806355	aminotransferase [Triticum aestivum]	339.23	0.2544	1	8	8	13	511	55.5	7.4
257742038	unnamed protein product [Triticum aestivum]	331.07	0.1863	1	7	7	10	644	72.4	5.57
32400847	formate dehydrogenase, partial [Triticum aestivum]	329.79	0.3308	1	5	5	11	266	29	8.41
225908282	multiprotein bridging factor 1 [Triticum aestivum]	327.96	0.3239	1	3	3	8	142	15.7	9.88
582044908	Chain r, Localization Of The Large Subunit Ribosomal Proteins Into A 5.5 A Cryo-em Map Of Triticum Aestivum Translating 80s Ribosome	319.44	0.2109	1	2	2	12	147	16.6	10.36
57903694	gamma-glutamylcysteine synthetase [Triticum aestivum]	317.08	0.2487	1	6	6	11	374	42.8	5.44
210061143	ferritin 2A [Triticum aestivum]	316.73	0.253	7	3	5	9	253	28.2	5.81
17980974	dehydrin WZY1-1 [Triticum aestivum]	316.56	0.275	2	2	2	6	160	16	8.43
156186245	xylanase inhibitor 725ACCN [Triticum aestivum]	312.93	0.1241	11	2	3	6	403	41.2	7.52
253787056	unnamed protein product [Triticum aestivum]	312.7	0.3063	4	4	4	11	111	12.6	11.47
582044939	Chain g, Localization Of The Large Subunit Ribosomal Proteins Into A 5.5 A Cryo-em Map Of Triticum Aestivum Translating 80s Ribosome	308.8	0.3782	1	5	5	15	119	13.8	11.39
129920568	malate dehydrogenase, partial [Triticum aestivum]	307.76	0.5714	3	2	2	5	49	5.4	9.82
257717130	unnamed protein product [Triticum aestivum]	307.71	0.2	1	5	5	11	310	34.4	7.14
52548244	ubiquitin-conjugating enzyme [Triticum aestivum]	307.43	0.3784	3	3	3	10	148	16.5	7.9
32400826	glutathione peroxidase-like protein [Triticum aestivum]	306.4	0.3866	1	4	4	9	119	13.2	8.98
582044868	Chain Q, Localization Of The Small Subunit Ribosomal Proteins Into A 5.5 A Cryo-em Map Of Triticum Aestivum Translating 80s Ribosome	301.72	0.1745	1	3	3	10	149	16.8	10.56
227247746	unnamed protein product [Triticum aestivum]	298.55	0.2708	2	3	3	10	96	10.9	11.8
84617193	type 1 non specific lipid transfer protein precursor [Triticum aestivum]	296.65	0.2623	1	1	3	8	122	12.4	9.23
310656756	putative eukaryotic peptide chain release factor subunit 1-3 [Triticum aestivum]	291.12	0.1007	1	4	4	6	437	49	5.6
21803	high mobility group protein [Triticum aestivum]	291	0.2733	1	4	4	8	161	17.2	6.92
582044860	Chain K, Localization Of The Small Subunit Ribosomal Proteins Into A 5.5 A Cryo-em Map Of Triticum Aestivum Translating 80s Ribosome	290.12	0.2514	1	4	4	11	183	20.3	9.76
125744990	vacuolar ATPase subunit B1 [Triticum aestivum]	289.81	0.2807	1	8	8	10	488	54	5.25
28802916	unnamed protein product [Triticum aestivum]	280.84	0.1614	1	5	5	8	378	42.8	5.72
31615809	Chain A, Crystal Structure Of Xylanase Inhibitor Protein (Xip-I) From Wheat	278.13	0.2372	5	5	5	9	274	30.3	8.15
13646976	ADP-ribosylation factor [Triticum aestivum]	276.88	0.1823	3	4	4	6	181	20.7	6.95
296530052	unnamed protein product [Triticum aestivum]	276.36	0.0742	1	5	6	11	930	103.2	6.99
227479373	unnamed protein product [Triticum aestivum]	273.89	0.3159	1	8	8	11	364	40.5	5.54
190684063	dehydrin [Triticum aestivum]	273.82	0.1455	1	2	2	8	213	21.8	6.76
582044881	Chain e, Localization Of The Small Subunit Ribosomal Proteins Into A 5.5 A Cryo-em Map Of Triticum Aestivum Translating 80s Ribosome	272.56	0.1774	1	2	2	10	62	6.9	12.03
582044933	Chain m, Localization Of The Large Subunit Ribosomal Proteins Into A 5.5 A Cryo-em Map Of Triticum Aestivum Translating 80s Ribosome	271.91	0.2075	1	1	1	4	53	6.3	10.45
582044875	Chain P, Localization Of The Small Subunit Ribosomal Proteins Into A 5.5 A Cryo-em Map Of Triticum Aestivum Translating 80s Ribosome	271.13	0.2597	1	3	3	10	154	17.4	10.2
21851	rab [Triticum aestivum]	268.7	0.302	1	2	2	6	149	15.8	9.94
187424042	GTPase SAR1 [Triticum aestivum]	267.36	0.3575	4	5	5	8	193	22.1	6.8
66840992	putative high mobility group protein [Triticum aestivum]	266.94	0.1786	1	2	2	10	112	11.9	9.04
227266966	unnamed protein product [Triticum aestivum]	266.72	0.3829	2	4	4	5	175	18.2	8.43
351582084	translation initiation factor 4G [Triticum aestivum]	264.25	0.041	1	4	4	7	1488	162.1	6.54
295422149	unnamed protein product [Triticum aestivum]	261.36	0.3112	4	4	4	6	241	26.3	7.02
21790	glutathione transferase [Triticum aestivum]	260.66	0.2234	1	2	5	9	291	32.6	6.86
226533870	cp31BHv [Triticum aestivum]	257.42	0.2059	2	3	3	5	170	19	4.94
40641599	putative alanine aminotransferase [Triticum aestivum]	255.51	0.6195	1	5	5	7	113	12.2	6.29
300681488	RNA recognition domain containing protein,expressed [Triticum aestivum]	255.33	0.1822	2	5	5	7	439	48.7	6.9
311812848	unnamed protein product [Triticum aestivum]	254.86	0.1912	7	2	2	6	136	15	10.02
6670931	heat shock protein 70 [Triticum aestivum]	253.9	0.1622	1	4	5	8	376	39.7	4.72
347954131	RNA-binding Ras-GAP SH3 binding protein [Triticum aestivum]	252.63	0.2345	3	6	6	9	435	48	5.26
300592941	unnamed protein product [Triticum aestivum]	251.68	0.2417	1	1	2	5	120	12.8	7.85
94984080	vacuolar ATPase subunit G [Triticum aestivum]	250.85	0.4364	1	3	3	4	110	12.4	8.5
582044906	Chain W, Localization Of The Large Subunit Ribosomal Proteins Into A 5.5 A Cryo-em Map Of Triticum Aestivum Translating 80s Ribosome	249.11	0.0741	1	1	1	7	162	18.4	10.78
257289992	unnamed protein product [Triticum aestivum]	247.16	0.3623	1	1	2	7	69	8.1	10.14
82589	chaperonin 60 beta - wheat (fragment)	244.96	0.2564	1	3	3	7	156	16.5	5.2
315113326	Chain f, Localization Of The Large Subunit Ribosomal Proteins Into A 6.1 A Cryo-Em Map Of Saccharomyces Cerevisiae Translating 80s Ribosome	244.65	0.1143	1	2	2	6	105	11.4	9.8
310656778	PhyH domain-containing protein [Triticum aestivum]	244.22	0.21	1	4	4	6	281	31.9	6.29
604159129	caleosin [Triticum aestivum]	243.73	0.1167	1	3	3	7	300	34.1	6.77
197709166	5-enolpyruvylshikimate 3-phosphate synthase [Triticum aestivum]	241.52	0.1157	1	4	4	7	510	53.7	6.32
257672781	unnamed protein product [Triticum aestivum]	240.47	0.0627	1	3	3	6	510	56.4	5.85
257666454	unnamed protein product [Triticum aestivum]	240.24	0.1772	1	5	5	7	395	44	7.71
1352427	RecName: Full=Eukaryotic translation initiation factor 1A; Short=eIF-1A; AltName: Full=Eukaryotic translation initiation factor 4C; Short=eIF-4C	238.22	0.2917	1	4	4	7	144	16.3	5.24
223638946	unnamed protein product [Triticum aestivum]	236.23	0.0775	1	2	2	7	129	13.3	5.92
161334775	putative translation initiation factor [Triticum aestivum]	229.67	0.4174	1	3	4	7	115	12.6	8.78
23499291	eukaryotic initiation factor 4E p26 subunit [Triticum aestivum]	228.94	0.2047	3	3	3	5	215	24	5.62
47607439	mitochondrial ATP synthase precursor [Triticum aestivum]	224.86	0.1849	1	4	4	7	238	27.1	8.12
71361900	glutamine synthetase isoform GS1a [Triticum aestivum]	221.28	0.2247	3	5	5	8	356	39.2	5.6
29409364	biostress-resistance-related protein [Triticum aestivum]	220.04	0.2315	1	4	4	5	324	34	8.72
296512727	unnamed protein product [Triticum aestivum]	218.27	0.172	1	1	3	9	157	17.3	6.06
582044876	Chain Z, Localization Of The Small Subunit Ribosomal Proteins Into A 5.5 A Cryo-em Map Of Triticum Aestivum Translating 80s Ribosome	213.58	0.1574	2	2	2	6	108	11.9	10.42
6739515	eukaryotic initiation factor 4B [Triticum aestivum]	212.47	0.1732	4	6	6	8	462	50.2	8.65
300568644	unnamed protein product [Triticum aestivum]	212.43	0.1256	1	2	2	5	199	21.7	9.7
151175357	putative acyl transferase 4 [Triticum aestivum]	210.97	0.1933	2	6	6	8	419	46.4	6.05
222354863	ubiquitin fusion degradation 1 protein [Triticum aestivum]	210.28	0.2082	4	5	5	7	317	35.1	6.09
60100214	USP family protein [Triticum aestivum]	207.6	0.5422	1	5	5	6	166	17.9	6.19
109940331	unnamed protein product [Triticum aestivum]	205.93	0.1544	23	7	7	9	596	64.4	6.27
127519390	lipid transfer protein [Triticum aestivum]	204.98	0.1478	5	1	1	3	115	11.2	9.06
257741336	unnamed protein product [Triticum aestivum]	204.09	0.2207	18	2	2	6	145	15.4	10.62
118193726	FORL1 [Triticum aestivum]	202.05	0.1587	1	2	4	5	334	36.3	7.25
300663938	unnamed protein product [Triticum aestivum]	201.06	0.1649	2	4	4	5	388	42.4	7.39
1373150	soluble starch synthase [Triticum aestivum]	201.04	0.1213	7	4	4	4	610	67.1	7.72
40317420	glutamine synthetase isoform GSe1 [Triticum aestivum]	200.84	0.1934	1	1	4	6	362	39.5	5.76
91694297	tocopherol cyclase [Triticum aestivum]	199.5	0.0792	1	3	3	5	467	52	7.2
1323750	unknown [Triticum aestivum]	199.04	0.0606	1	1	1	3	231	25.4	4.88
257716960	unnamed protein product [Triticum aestivum]	198.37	0.2791	1	4	4	5	129	14.8	5.19
521781060	Catalytic subunit of protein phosphatase 2A [Blumeria graminis f. sp. tritici 96224]	197.38	0.1067	1	1	2	4	328	37.5	5.24
134273492	unnamed protein product [Triticum aestivum]	196.11	0.2098	1	6	6	8	510	56.1	8.21
521781126	Protein component of the small (40S) ribosomal subunit [Blumeria graminis f. sp. tritici 96224]	195.07	0.0837	2	2	3	7	215	23.9	9.03
40354192	keratin 10 [Homo sapiens]	194.54	0.0771	2	3	3	5	584	58.8	5.16
218401053	unnamed protein product [Triticum aestivum]	194.1	0.1478	1	6	6	8	494	53.1	7.61
521769962	Mitochondrial malate dehydrogenase [Blumeria graminis f. sp. tritici 96224]	193.33	0.0353	1	2	2	4	340	35.8	8.76
478246250	ras-related protein, putative [Triticum aestivum]	192.15	0.2012	4	3	3	5	169	18.7	7.06
259021	ATP synthase subunit 9 [Triticum aestivum]	190.8	0.4189	1	1	1	8	74	7.6	8.75
4104060	S222 [Triticum aestivum]	189.88	0.1085	2	3	3	5	461	50.1	6.3
111073715	triticain alpha [Triticum aestivum]	188.27	0.0954	1	3	3	4	461	50.4	5.12
296520473	unnamed protein product [Triticum aestivum]	187.58	0.1832	1	4	4	4	322	33.2	9.1
170664	protein kinase, partial [Triticum aestivum]	187.41	0.1355	6	2	3	6	332	37.5	6.06
257716291	unnamed protein product [Triticum aestivum]	187.41	0.1838	1	1	4	7	321	34.8	6.38
257333114	unnamed protein product [Triticum aestivum]	185.94	0.1926	1	2	5	7	244	26.3	5.35
521772089	Component of the TREX complex [Blumeria graminis f. sp. tritici 96224]	185.07	0.0227	1	1	1	7	440	49.2	6.09
904028	nucleosome assembly protein I, partial [Triticum aestivum]	180.63	0.2524	1	2	2	4	103	11.9	9.67
914032	basic protein 3, WBP3=lipid transfer protein homolog {N-terminal} [Triticum aestivum=wheat, germ, Peptide Partial, 20 aa]	178.38	1	1	2	2	5	20	2.1	7.99
945194	P60=glycosylated protein disulfide isomerase homolog {N-terminal} [Triticum aestivum=wheat, grains, Peptide Partial, 40 aa]	178.02	0.75	1	1	1	3	40	4.2	4.15
291498617	nad9 [Triticum aestivum]	175.57	0.1263	2	2	2	4	190	22.6	8.03
1915960	peptidylprolyl isomerase [Triticum aestivum]	175.24	0.0775	1	4	4	5	568	63.6	6.24
300681474	BolA-like protein domain containing protein,expressed [Triticum aestivum]	175.07	0.4536	1	2	2	4	97	10.1	5.78
514083617	Reactive intermediate/imine deaminase [Pseudomonas syringae pv. syringae SM]	173.95	0.1032	1	1	1	5	126	13.4	4.93
433351406	Argonaute [Triticum aestivum]	172.77	0.0622	1	4	4	4	868	97.7	9.16
20259685	beta-D-glucan exohydrolase [Triticum aestivum]	172.28	0.0353	1	2	2	3	624	67.3	7.28
296517437	unnamed protein product [Triticum aestivum]	171.73	0.1456	1	1	2	3	158	17	5.08
482387	keratin, 67K type II epidermal - human	171.65	0.0589	5	2	3	4	645	65.8	8
8886326	vacuolar targeting receptor bp-80 [Triticum aestivum]	171.35	0.0497	1	2	2	3	624	69.2	5.63
257710968	unnamed protein product [Triticum aestivum]	170.13	0.121	1	2	6	6	347	38.3	5.91
226897529	superoxide dismutase [Triticum aestivum]	170.03	0.3158	2	3	3	6	152	15.1	6.18
514848661	MAPK FLRS, partial [Triticum aestivum]	168.72	0.1057	2	2	2	4	350	40.4	6.27
299469362	putative PDI-like protein [Triticum aestivum]	166.63	0.1045	3	4	4	5	440	47.1	5.2
62738046	Chain A, Crystal Stucture Of Liganted Type 2 Non Specific Lipid Transfer Protein From Wheat	165.28	0.791	3	1	3	5	67	7	7.9
110349985	oligopeptidase B [Triticum aestivum]	164.75	0.0937	1	4	4	6	651	73.3	5.38
257669676	unnamed protein product [Triticum aestivum]	162.33	0.0676	1	2	2	3	444	49.3	6.32
296524380	unnamed protein product [Triticum aestivum]	159.26	0.1281	6	4	4	5	531	59.6	4.79
108925853	vacuolar proton-ATPase C subunit [Triticum aestivum]	158.98	0.1026	1	3	3	3	380	42.8	5.8
84617219	type 2 non specific lipid transfer protein precursor [Triticum aestivum]	158.06	0.2041	1	1	2	4	98	10.1	8.68
521772562	hypothetical protein BGT96224_4424 [Blumeria graminis f. sp. tritici 96224]	154.13	0.0165	1	1	1	3	907	100.7	5.05
32400828	enoyl-Acp reductase, partial [Triticum aestivum]	154.11	0.2933	1	2	2	2	150	15.6	9.92
84617197	type 1 non specific lipid transfer protein precursor [Triticum aestivum]	153.4	0.1043	1	1	1	3	115	11.3	8.51
116739356	myo-inositol monophosphatase [Triticum aestivum]	150.55	0.2322	2	4	4	6	267	28.9	5.68
914031	basic protein 2, WBP2=lipid transfer protein homolog {N-terminal} [Triticum aestivum=wheat, germ, Peptide Partial, 28 aa]	149.85	0.75	1	1	2	5	28	2.9	7.99
45510867	N-myristoyl transferase [Triticum aestivum]	149.66	0.1416	1	5	5	6	438	49.6	6.7
71800657	Ran-binding protein [Triticum aestivum]	148.99	0.1063	1	1	1	3	207	23.1	4.75
40317422	glutamine synthetase isoform GSe2 [Triticum aestivum]	148.89	0.1685	1	2	5	6	362	39.4	5.92
68037220	mRNA transport factor [Triticum aestivum]	148.46	0.1435	1	2	2	3	209	22.8	5.27
6958202	DNA-binding protein [Triticum aestivum]	148.41	0.0392	1	2	2	6	612	68.6	7.56
300592947	unnamed protein product [Triticum aestivum]	148.38	0.0804	1	3	3	5	634	68.4	8.78
86439733	hap5-like protein [Triticum aestivum]	147.61	0.1626	1	3	3	4	203	21.7	5.59
521778810	Spermidine synthase [Blumeria graminis f. sp. tritici 96224]	147.22	0.0479	1	1	1	3	292	33.1	5.54
688218	aspartate carbamoyltransferase {C-terminal} {EC 2.1.3.2} [Triticum aestivum=wheat, avalon, seedlings, Peptide Partial, 233 aa]	144.02	0.133	1	3	3	4	233	26.1	7.99
257745342	unnamed protein product [Triticum aestivum]	142.71	0.2063	1	3	3	4	160	17.2	8.06
115349894	fasciclin-like protein FLA5 [Triticum aestivum]	142.59	0.1538	2	5	5	6	429	44.3	6.02
521775088	Protein component of the large (60S) ribosomal subunit, partial [Blumeria graminis f. sp. tritici 96224]	141.25	0.0957	3	2	2	6	94	10.6	10.37
257685704	unnamed protein product [Triticum aestivum]	141.21	0.1359	1	3	3	4	434	47.4	6.62
55792862	lipid transfer protein [Triticum aestivum]	140.65	0.2783	3	2	2	3	115	11.2	9.23
521772299	Karyopherin alpha [Blumeria graminis f. sp. tritici 96224]	139.05	0.02	1	1	1	3	550	60	5.08
126513560	translation initiation factor eIF5 [Triticum aestivum]	137.56	0.1322	1	3	3	4	454	49	5.71
296517433	unnamed protein product [Triticum aestivum]	136.49	0.1519	1	2	3	3	158	17	4.83
302594397	coat protein II [Triticum aestivum]	135.81	0.1577	1	4	4	4	482	54.4	8.31
77744851	temperature-induced lipocalin-2 [Triticum aestivum]	135.55	0.0989	1	2	2	4	182	20.8	6.35
257667483	unnamed protein product [Triticum aestivum]	135.49	0.118	1	4	4	5	483	54.8	5.5
257725803	unnamed protein product [Triticum aestivum]	132.25	0.0811	1	2	2	3	333	37.6	5.25
582044859	Chain I, Localization Of The Small Subunit Ribosomal Proteins Into A 5.5 A Cryo-em Map Of Triticum Aestivum Translating 80s Ribosome	130.66	0.1045	1	2	2	5	220	24.8	10.4
34015145	putative poly(A)-binding protein [Oryza sativa Japonica Group]	129.45	0.068	1	1	3	4	456	49.8	8.19
257715204	unnamed protein product [Triticum aestivum]	129.1	0.1696	3	4	4	4	507	56.5	8.91
111120241	RNA ligase isoform 2 [Triticum aestivum]	129.09	0.0561	3	4	4	4	1034	115.4	8.05
6048569	PR-4 [Triticum aestivum]	128.91	0.275	4	2	2	3	120	13.1	7.24
62820221	unnamed protein product [Triticum aestivum]	124.93	0.215	2	2	2	3	107	11.8	8.15
115349890	fasciclin-like protein FLA3 [Triticum aestivum]	124.8	0.1034	1	2	2	2	416	43.9	6.35
451798962	serpin 3, partial [Triticum aestivum]	124.47	0.067	5	2	2	3	194	21.1	4.93
21956482	glutathione-S-transferase 28e45 [Triticum aestivum]	123.47	0.1579	2	3	3	3	228	24.8	5.73
299469356	putative PDI-like protein [Triticum aestivum]	123.4	0.0442	2	3	3	6	588	63.7	4.78
1620662	1,4-alpha-D-glucan 6-alpha-D-(1,4-alpha-D-glucanotransferase [Triticum aestivum]	122.65	0.048	11	3	3	3	729	83.4	5.96
379046028	12-oxo-phytodienoic acid reductase [Triticum aestivum]	121.62	0.1762	6	4	4	4	369	40.6	6.54
375004661	allene oxide synthase, partial [Triticum aestivum]	119.56	0.1046	10	4	4	4	411	45.3	8.66
227289532	unnamed protein product [Triticum aestivum]	119.24	0.0926	1	2	2	3	216	23.6	9.11
451798952	polyadenylate-binding protein 2-like protein, partial [Triticum aestivum]	117.62	0.1107	1	4	4	4	497	55	9.06
31415944	putative serine-threonine protein kinase [Oryza sativa Japonica Group]	116.63	0.0701	3	2	3	5	371	41.7	5.02
514085416	2-oxoglutarate dehydrogenase, E1 component [Pseudomonas syringae pv. syringae SM]	114.99	0.0085	1	1	1	5	943	106.4	6.47
521774691	Gamma subunit of the translation initiation factor eIF2 [Blumeria graminis f. sp. tritici 96224]	114.8	0.2281	1	4	4	5	171	18.7	7.31
112807102	deoxymugineic acid synthase1 [Triticum aestivum]	113.75	0.1497	1	3	3	3	314	35.2	7.42
71084351	disproportionating enzyme [Triticum aestivum]	110.81	0.0662	1	3	3	3	574	63.5	5.67
257324451	unnamed protein product [Triticum aestivum]	110.53	0.0593	1	2	2	4	253	29.4	4.3
283806359	alanine-glyoxylate aminotransferase [Triticum aestivum]	110.29	0.0605	1	3	3	3	479	51.8	7.93
14317906	casein kinase II alpha [Triticum aestivum]	110.27	0.1201	1	3	3	3	333	39.3	8.29
521770687	Mitochondrial translation elongation factor Tu [Blumeria graminis f. sp. tritici 96224]	110.13	0.0359	1	2	2	3	446	49.6	7.56
3393044	sucrose synthase type 2 [Triticum aestivum]	109.88	0.038	1	1	3	4	815	92.5	6.64
257675871	unnamed protein product [Triticum aestivum]	109.79	0.1951	1	4	4	4	369	39	4.84
17826833	NADPH-thioredoxin reductase [Triticum aestivum]	109.07	0.0574	1	1	1	2	331	34.9	6.18
224551496	ubiquitin-like protein [Triticum aestivum]	108.57	0.0743	2	2	2	3	565	58.1	5.05
291498615	atp4-2 [Triticum aestivum]	108.43	0.1042	2	2	2	2	192	21.6	9.44
218378801	unnamed protein product [Triticum aestivum]	108.03	0.1155	2	3	3	3	355	39.7	6.48
32400794	Cop8, partial [Triticum aestivum]	107.87	0.096	1	1	1	3	125	13.9	4.79
383100784	cystatin, expressed [Triticum aestivum]	107.81	0.1017	1	1	1	3	118	12.5	9.98
32251039	glyoxysomal malate dehydrogenase [Triticum aestivum]	106.43	0.2163	1	2	4	4	245	25.7	7.64
1381154	WCOR719 [Triticum aestivum]	105.99	0.1831	1	2	2	3	142	15.8	4.64
582044934	Chain L, Localization Of The Large Subunit Ribosomal Proteins Into A 5.5 A Cryo-em Map Of Triticum Aestivum Translating 80s Ribosome	105.93	0.0769	1	1	2	6	208	24	10.92
521780018	hypothetical protein BGT96224_A21417 [Blumeria graminis f. sp. tritici 96224]	104.48	0.0354	1	1	1	3	254	27.8	6.37
170782	ubiquitin carrier protein [Triticum aestivum]	103.68	0.212	1	3	3	3	184	21.1	4.53
582044900	Chain a, Localization Of The Large Subunit Ribosomal Proteins Into A 5.5 A Cryo-em Map Of Triticum Aestivum Translating 80s Ribosome	102.44	0.0903	1	1	1	5	144	15.8	11.14
582044873	Chain L, Localization Of The Small Subunit Ribosomal Proteins Into A 5.5 A Cryo-em Map Of Triticum Aestivum Translating 80s Ribosome	102.25	0.1063	1	2	2	4	160	18	10.58
20502966	HMG-I/Y protein HMGa [Triticum aestivum]	101.59	0.1587	1	2	2	2	189	19.3	10.43
443281629	Formate dehydrogenase, accessory subunit delta [Pseudomonas syringae pv. syringae B64]	100.14	0.0252	2	1	1	5	278	29.7	6
558650	Voltage dependent anion channel (VDAC) [Triticum aestivum]	98.77	0.1172	1	2	2	3	273	29.3	9.32
82799368	MSI [Triticum aestivum]	98.08	0.0818	1	3	3	4	428	48.3	4.93
148250114	chloroplast glutathione reductase [Dasypyrum villosum]	97.69	0.0342	1	1	1	2	468	50.6	6.61
55956899	keratin 9 [Homo sapiens]	97.66	0.0562	3	3	3	3	623	62	5.24
521775614	Nuclear SAM-dependent mono- and asymmetric arginine dimethylating methyltransferase [Blumeria graminis f. sp. tritici 96224]	97.66	0.0238	1	1	1	4	336	38.5	5.4
12311140	unnamed protein product [Triticum aestivum]	96.72	0.0237	4	2	2	2	1138	127.5	5.44
75219260	RecName: Full=Sulfite reductase [ferredoxin], chloroplastic; Short=ZmSiR; Flags: Precursor	96.61	0.0425	1	3	3	4	635	70	8.69
32400790	apomixis-associated protein [Triticum aestivum]	95.93	0.0833	1	1	1	4	144	15.6	4.68
295882012	heme oxygenase 1 [Triticum aestivum]	95.75	0.0799	2	2	2	2	288	31.6	6.89
318086917	argininosuccinate synthase [Triticum aestivum]	95.65	0.3182	1	1	1	4	22	2.5	9.98
310656732	unknown [Triticum aestivum]	95.18	0.0219	1	2	2	2	1052	115.1	5.01
304561310	pyridoxal kinase [Triticum aestivum]	94.99	0.1165	1	2	2	2	309	34.2	5.52
456672	voltage dependent anion channel (VDAC) [Triticum aestivum]	94.18	0.0764	1	2	2	2	275	28.9	8.44
521770120	hypothetical protein BGT96224_A21013 [Blumeria graminis f. sp. tritici 96224]	93.59	0.0215	1	1	1	3	557	60.2	6.15
521775575	hypothetical protein BGT96224_523 [Blumeria graminis f. sp. tritici 96224]	89.46	0.0082	1	1	1	4	976	110.8	6.19
443285052	Lysyl-tRNA synthetase (class II) [Pseudomonas syringae pv. syringae B64]	89.44	0.016	2	1	1	3	500	57.1	5.2
40363753	putative caffeoyl CoA O-methyltransferase [Triticum aestivum]	89.38	0.0722	1	2	2	2	263	29.1	5.21
82502214	vacuolar proton ATPase subunit E [Triticum aestivum]	89.02	0.0837	2	2	2	3	227	26.2	6.87
521774597	Subunit of the cytosolic chaperonin Cct ring complex [Blumeria graminis f. sp. tritici 96224]	88.89	0.0215	1	1	1	3	465	49.9	7.17
20257409	thaumatin-like protein [Triticum aestivum]	88.71	0.1244	1	2	2	2	225	23.6	7.61
257333112	unnamed protein product [Triticum aestivum]	88.11	0.1631	3	2	3	3	233	25.2	5.34
227266928	unnamed protein product [Triticum aestivum]	87.63	0.0769	1	1	1	3	104	11.4	5.07
124263781	aluminum-induced protein-like protein [Setaria italica]	86.29	0.0512	1	1	1	2	254	26.7	6.52
32400752	RUB1-conjugating enzyme [Triticum aestivum]	86.08	0.0692	1	1	1	2	260	28.7	10.23
443285103	Hypothetical protein PssB64_4488 [Pseudomonas syringae pv. syringae B64]	85.84	0.032	1	1	1	3	219	25.3	5.44
514086334	Magnesium/cobalt chelatase, subunit BchD [Pseudomonas syringae pv. syringae SM]	85.4	0.0428	1	1	1	4	187	20.7	10.51
521773775	UDP-glucose pyrophosphorylase [Blumeria graminis f. sp. tritici 96224]	84.21	0.0284	1	1	1	3	529	59.2	7.15
443281137	ATP-dependent protease HslVU, ATP-binding subunit HslU [Pseudomonas syringae pv. syringae B64]	83.43	0.0157	2	1	1	3	445	49.9	5.74
443285572	Glucans biosynthesis protein D [Pseudomonas syringae pv. syringae B64]	81.88	0.013	2	1	1	2	539	60.6	6.54
118193728	FORL2 [Triticum aestivum]	80.92	0.1121	1	1	3	3	330	36.1	8.44
5230788	histone H1 WH1A.3 [Triticum aestivum]	80.64	0.0881	6	1	1	3	227	23.1	10.93
1176557	RecName: Full=Putative ATP synthase protein YMF19; AltName: Full=18 kDa membrane-bound protein; AltName: Full=Mitochondrial protein YMF19; AltName: Full=ORF156	78.14	0.2885	3	3	3	3	156	18	9.74
144583301	folylpolyglutamate synthetase [Triticum aestivum]	77.74	0.112	1	2	2	2	509	56.3	6.29
257624463	unnamed protein product [Triticum aestivum]	77.04	0.1554	1	2	2	2	148	16.9	6.67
82780762	putative steroid membrane binding protein [Triticum aestivum]	76.59	0.0673	1	1	1	2	223	24.2	4.72
299469358	putative PDI-like protein [Triticum aestivum]	75.52	0.0314	2	1	1	2	541	59.6	5.03
462275	RecName: Full=Imidazoleglycerol-phosphate dehydratase; Short=IGPD	75.51	0.2974	2	2	2	2	195	21.2	6.8
443283511	Adhesin/filamentous hemagglutinin, ShlA/HecA/FhaA family [Pseudomonas syringae pv. syringae B64]	74.99	0.0012	2	1	1	2	5716	580.5	5.31
19849543	porphobilinogen deaminase [Triticum aestivum]	74.87	0.1688	2	3	3	3	308	33.2	5.74
47934042	root hair defective 3 GTP-binding protein [Triticum aestivum]	73.89	0.0137	1	1	1	1	804	90	5.59
134273403	unnamed protein product [Triticum aestivum]	73.69	0.0262	1	1	1	1	420	45	7.5
218273370	unnamed protein product [Triticum aestivum]	73.68	0.2449	2	2	2	2	196	21.4	5.02
544371701	actin-depolymerizing factor 4 [Triticum aestivum]	73.46	0.0863	1	1	1	3	139	16	5.74
116294379	multiple inositol polyphosphate phosphatase PhyIIa1 [Triticum aestivum]	72.58	0.0369	7	2	2	3	515	57.9	6.9
4101568	unknown [Triticum aestivum]	72.27	0.0259	1	1	1	1	502	53.4	6.25
7270360	poly(A)-binding protein [Arabidopsis thaliana]	72.12	0.0382	1	1	1	1	629	68.6	8.21
4826588	starch branching enzyme-I [Triticum aestivum]	71.54	0.0161	6	1	1	1	807	91.3	6.67
1755001	calmodulin TaCaM2-3 [Triticum aestivum]	70.23	0.2215	6	2	2	2	149	16.8	4.27
521772644	Cytoplasmic alanyl-tRNA synthetase [Blumeria graminis f. sp. tritici 96224]	69.48	0.0105	1	1	1	2	953	107.9	6.61
6513849	ribosomal RNA apurinic site specific lyase [Triticum aestivum]	68.59	0.0307	1	1	1	2	456	50.6	5.72
46396266	RecName: Full=Non-specific lipid-transfer protein 2P; Short=LTP2P; AltName: Full=7 kDa lipid transfer protein 2; AltName: Full=Lipid transfer protein 2 isoform 2; Short=LTP2-2	68.21	0.791	2	2	3	3	67	7	7.9
521777980	hypothetical protein BGT96224_A21561 [Blumeria graminis f. sp. tritici 96224]	67.62	0.0383	1	1	1	3	183	20.5	5.16
521773232	ATP-dependent RNA helicase of the DEAD-box protein family [Blumeria graminis f. sp. tritici 96224]	67.44	0.0523	3	1	2	2	421	45.8	8.27
32401371	dTDP-glucose-4-6-dehydratase-like protein [Triticum aestivum]	67.07	0.0301	2	1	1	2	266	29.3	8.98
399106953	glutathione transferase 2 [Triticum aestivum]	66.81	0.089	2	1	2	2	236	25.3	5.74
540362571	spermidine synthase, partial [Triticum aestivum]	66.78	0.0797	4	1	1	2	138	15.1	5.81
1657845	cold acclimation protein WCOR410c [Triticum aestivum]	66.35	0.0347	4	1	1	2	259	27.9	5.3
21070377	translation initiation factor [Triticum aestivum]	66.13	0.1913	1	1	2	2	115	12.7	8.79
343161640	aminolevulinic acid dehydratase [Triticum aestivum]	65.46	0.0514	3	2	2	2	428	46.2	6.01
134285526	MBD2 [Triticum aestivum]	64.96	0.1565	1	2	2	2	313	34.6	5.33
300681451	dolichyl-diphosphooligosaccharide--protein glycosyltransferase, putative, expressed [Triticum aestivum]	64.4	0.0349	1	2	2	2	688	74.7	6.71
521770050	hypothetical protein BGT96224_5344 [Blumeria graminis f. sp. tritici 96224]	64.15	0.0034	1	1	1	3	2034	231.1	6.46
257667779	unnamed protein product [Triticum aestivum]	63.94	0.0542	1	1	1	2	203	21.7	6.39
315064600	BCL-2-associated athanogene 2 [Triticum aestivum]	62.73	0.0464	1	1	1	1	237	26.6	5.82
227258539	unnamed protein product [Triticum aestivum]	61.59	0.0637	4	1	1	1	314	35.1	5.31
257624506	unnamed protein product [Triticum aestivum]	61.42	0.0444	1	1	1	2	248	27.7	9.14
52548252	histone deacetylase [Triticum aestivum]	59.31	0.083	1	2	2	2	458	50.9	5.58
315113305	Chain G, Localization Of The Large Subunit Ribosomal Proteins Into A 6.1 A Cryo-Em Map Of Saccharomyces Cerevisiae Translating 80s Ribosome	59.04	0.0568	1	1	1	2	176	19.9	10.1
84617227	type 1 non specific lipid transfer protein precursor [Triticum aestivum]	58.72	0.1111	1	1	1	1	117	11.6	8.69
521775081	hypothetical protein BGT96224_105 [Blumeria graminis f. sp. tritici 96224]	58.42	0.0229	1	1	1	3	306	34.4	8.63
12344	rbcL [Triticum aestivum]	58.07	0.0237	6	1	1	1	422	47	7.03
524456011	wheat cold induced 16 [Triticum aestivum]	57.94	0.1013	1	1	1	2	158	16.3	4.92
334353409	putative feruloyl transferase [Triticum aestivum]	57.71	0.0782	1	2	2	2	422	45.2	5.12
40641585	putative cyclin-dependent kinase regulatory subunit [Triticum aestivum]	57.03	0.1	1	1	1	2	90	10.6	9.13
257715244	unnamed protein product [Triticum aestivum]	56.82	0.0756	1	2	2	2	397	40.6	7.91
226885728	unnamed protein product [Triticum aestivum]	56.68	0.0737	3	1	1	1	217	23.9	5.54
115349904	fasciclin-like protein FLA10 [Triticum aestivum]	56.58	0.1019	1	2	2	2	265	27.8	9.63
443282369	Carbamoyl-phosphate synthase, large subunit [Pseudomonas syringae pv. syringae B64]	56.14	0.014	2	1	1	1	1073	117.6	5.31
4138869	small heat shock protein Hsp23.5 [Triticum aestivum]	55.83	0.0841	1	1	1	1	214	23.4	6.64
30385246	caffeic acid O-methyltransferase [Triticum aestivum]	55.25	0.0472	1	1	1	1	360	38.8	6.13
506209991	S-1 [Triticum aestivum]	55.04	0.0303	5	1	1	2	264	30.2	6.93
226889218	unnamed protein product [Triticum aestivum]	54.43	0.2872	2	1	1	1	94	10	8.73
32400863	F1-ATPase, partial [Triticum aestivum]	54.36	0.0489	1	1	1	2	184	19.9	9.99
521777881	hypothetical protein BGT96224_5362, partial [Blumeria graminis f. sp. tritici 96224]	54.19	0.0203	1	1	1	2	344	40.1	9.58
604159139	caleosin [Triticum aestivum]	53.68	0.069	1	1	1	1	232	25.8	7.72
356995563	tonoplast intrinsic protein 3;1 [Triticum aestivum]	53.02	0.038	1	1	1	1	263	27.6	8.5
345447290	arginase [Triticum aestivum]	53.01	0.0412	2	1	1	1	340	36.8	5.91
529205477	FKBP-D1a, partial [Triticum aestivum]	52.45	0.0378	3	1	1	2	185	19.8	7.28
115349914	fasciclin-like protein FLA15 [Triticum aestivum]	52.37	0.0519	1	1	1	1	289	29.4	8.95
514085418	Dihydrolipoamide dehydrogenase [Pseudomonas syringae pv. syringae SM]	51.3	0.0146	1	1	1	2	478	50.1	6.27
582044913	Chain l, Localization Of The Large Subunit Ribosomal Proteins Into A 5.5 A Cryo-em Map Of Triticum Aestivum Translating 80s Ribosome	50.28	0.1961	1	1	1	2	51	6.5	12.19
32400788	1 myosin, partial [Triticum aestivum]	48.56	0.0846	1	1	1	2	130	14.3	5.11
170785	ubiquitin carrier protein [Triticum aestivum]	48.4	0.1118	1	1	1	1	152	17.3	5.97
443283114	Flagellar biosynthesis regulatory protein FleQ [Pseudomonas syringae pv. syringae B64]	48.06	0.0244	2	1	1	2	491	55.5	5.81
380875806	chloroplast Cu/Zn superoxide dismutase, partial [Triticum aestivum]	47.98	0.0862	3	1	1	1	174	17.5	5.43
227483682	unnamed protein product [Triticum aestivum]	47.59	0.0469	1	1	1	1	320	35.4	6.42
8886324	Sec61p [Triticum aestivum]	46.28	0.0232	1	1	1	1	475	52.2	8.75
521778421	GTPase [Blumeria graminis f. sp. tritici 96224]	46.19	0.0189	1	1	1	1	634	72.7	8.75
521774641	hypothetical protein BGT96224_1373B [Blumeria graminis f. sp. tritici 96224]	45.96	0.0087	1	1	1	2	1262	145	8.54
521769627	Serine-threonine protein phosphatase [Blumeria graminis f. sp. tritici 96224]	45.7	0.017	1	1	1	1	529	58.8	7.59
21735	Ec protein, Metallothionein(class II) [Triticum aestivum]	44.61	0.321	1	1	1	1	81	7.7	7.59
313103681	Chain R, Localization Of The Small Subunit Ribosomal Proteins Into A 6.1 A Cryo-Em Map Of Saccharomyces Cerevisiae Translating 80s Ribosome	44.51	0.1338	1	1	1	2	142	16	10.7
300681553	tRNA (guanine-N(1)-)-methyltransferase,putative, expressed [Triticum aestivum]	44.2	0.0438	2	1	1	1	480	51.2	6.04
257722356	unnamed protein product [Triticum aestivum]	43.75	0.0412	2	1	1	1	461	48.9	6.32
300681520	conserved hypothetical protein, expressed [Triticum aestivum]	43.18	0.0495	1	1	1	1	364	39.2	6.65
227248202	unnamed protein product [Triticum aestivum]	42.98	0.0509	2	1	1	1	216	24.1	5.95
521775308	Protein component of the large (60S) ribosomal subunit [Blumeria graminis f. sp. tritici 96224]	42.86	0.0345	1	1	1	2	203	24	11.31
22947582	pyrophosphate-fructose-6-phosphate 1-phosphotransferease [Triticum aestivum]	41.5	0.1176	1	1	1	2	68	7.8	8.91
443281154	Glutamate synthase, alfa subunit [Pseudomonas syringae pv. syringae B64]	41.46	0.0081	2	1	1	2	1481	162.3	6.23
311813589	unnamed protein product [Triticum aestivum]	41.38	0.0662	5	1	1	1	136	15.3	11.3
443281885	Sarcosine oxidase, alpha subunit [Pseudomonas syringae pv. syringae B64]	41.08	0.007	2	1	1	2	1006	109.5	7.65
521771009	Component of the U4-U6-U5 snRNP complex, partial [Blumeria graminis f. sp. tritici 96224]	40.99	0.0111	1	1	1	1	1077	125.6	9.01
125657171	granule bunch starch synthase II [Triticum aestivum]	40.51	0.0282	2	1	1	1	355	39.6	5.59
257638544	unnamed protein product [Triticum aestivum]	40.07	0.0312	4	1	1	1	513	56.7	5.66
193072753	isopentenyl pyrophosphate isomerase [Triticum aestivum]	38.88	0.125	1	1	1	1	184	21.1	5.6
281333053	pyruvate dehydrogenase E1 component alpha subunit [Triticum aestivum]	38.86	0.3684	1	1	1	1	38	4.4	6.52
521775605	hypothetical protein BGT96224_2119 [Blumeria graminis f. sp. tritici 96224]	37.26	0.0086	1	1	1	1	934	104.4	8.51
189096677	starch synthase IIIb precursor [Triticum aestivum]	37.09	0.0079	1	1	1	1	1271	143.1	5.27
136647	RecName: Full=Ubiquitin-conjugating enzyme E2 7; AltName: Full=Ubiquitin carrier protein 7; AltName: Full=Ubiquitin-protein ligase 7	37.06	0.0893	1	1	1	1	168	18.9	5.58
405113240	calcineurin B-like protein 3 [Triticum aestivum]	36.88	0.0356	1	1	1	2	225	25.7	4.94
558854137	allene oxide cyclase 1 [Triticum aestivum]	36.72	0.0502	1	1	1	1	239	25.8	8.81
521769141	hypothetical protein BGT96224_A21282 [Blumeria graminis f. sp. tritici 96224]	36.12	0.0068	1	1	1	1	1036	116	6.74
57547575	small GTP-binding protein [Triticum aestivum]	35.93	0.0762	1	1	1	1	210	22.9	7.36
443283398	Adenylosuccinate lyase [Pseudomonas syringae pv. syringae B64]	35.19	0.0285	2	1	1	1	456	50.8	5.74
521774042	Crm1p-dependent adapter protein [Blumeria graminis f. sp. tritici 96224]	34.97	0.0211	1	1	1	1	522	58.9	6.2
521769631	hypothetical protein BGT96224_A21463 [Blumeria graminis f. sp. tritici 96224]	34.84	0.021	2	1	1	1	476	52.7	7.47
213509665	unnamed protein product [Triticum aestivum]	34.72	0.0295	6	1	1	1	305	35.1	5.59
319739542	aestivum stearoyl-ACP desaturase [Triticum aestivum]	34.49	0.0306	1	1	1	1	392	44.6	6.48
521774356	hypothetical protein BGT96224_2277 [Blumeria graminis f. sp. tritici 96224]	34.37	0.084	1	1	1	1	131	14.3	5.97
300681426	ataxin-3, putative, expressed [Triticum aestivum]	34.29	0.0296	1	1	1	1	338	35.8	4.4
170704	gibberellin responsive protein [Triticum aestivum]	34.1	0.032	1	1	1	1	500	55.3	6.3
283806357	seed protein B32E [Triticum aestivum]	33.86	0.033	1	1	1	1	576	63.1	5.16
237847797	mitochondrial acid phosphatase [Triticum aestivum]	33.82	0.0377	1	1	1	1	477	55.1	8.59
86558926	urate oxidase [Triticum aestivum]	33.24	0.0456	1	1	1	1	307	34.4	8.25
521301511	ATP-dependent Clp protease proteolytic subunit (chloroplast) [Triticum aestivum]	33.17	0.0602	1	1	1	1	216	24.7	4.87
115349930	fasciclin-like protein FLA23 [Triticum aestivum]	33.11	0.0714	1	1	1	1	266	26.7	8.75
56409846	glycosyltransferase [Triticum aestivum]	33.02	0.0321	2	1	1	1	468	53	6.58
257674863	unnamed protein product [Triticum aestivum]	32.65	0.0208	2	1	1	1	385	41.7	4.6
300681591	hydroquinone glucosyltransferase, putative, expressed [Triticum aestivum]	32.63	0.0365	1	1	1	1	493	52.4	5.74
521772633	hypothetical protein BGT96224_78 [Blumeria graminis f. sp. tritici 96224]	32.25	0.0254	1	1	1	1	354	39	7.46
291061974	putative pyruvate dehydrogenase E1 component alpha subunit [Triticum aestivum]	32.03	0.0426	1	1	1	1	329	36.4	7.96
21666264	ascorbate peroxidase [Triticum aestivum]	31.67	0.1407	9	1	1	1	135	15.4	4.82
521771271	hypothetical protein BGT96224_438B [Blumeria graminis f. sp. tritici 96224]	31.64	0.0079	1	1	1	1	883	98.4	7.43
257658373	unnamed protein product [Triticum aestivum]	31.54	0.0478	2	1	1	1	293	33.4	7.01
514087895	Translation elongation factor EF-Tu [Pseudomonas syringae pv. syringae SM]	31.52	0.0378	1	1	1	1	397	43.4	5.54
521780795	Peptidase [Blumeria graminis f. sp. tritici 96224]	31.49	0.0065	1	1	1	1	1240	141.4	8.75
521779127	hypothetical protein BGT96224_2045B [Blumeria graminis f. sp. tritici 96224]	31.48	0.0247	1	1	1	1	446	49.7	6.6
521775625	hypothetical protein BGT96224_A20116 [Blumeria graminis f. sp. tritici 96224]	31.47	0.0476	1	1	1	1	189	21.3	5.19
514083691	Methionine ABC-type transport system, periplasmic substrate-binding protein [Pseudomonas syringae pv. syringae SM]	31.44	0.0272	3	1	1	1	257	27.7	6.38
169649065	rps2 [Triticum aestivum]	31.43	0.0278	2	1	1	1	360	40.6	9.28
521772440	Phosphorylated vacuolar membrane protein, partial [Blumeria graminis f. sp. tritici 96224]	31.05	0.013	1	1	1	1	538	58.4	5.02
150246969	putative mixed beta glucan synthase [Triticum aestivum]	30.98	0.0074	1	1	1	1	944	105	8.44
521770514	Mitochondrial C1-tetrahydrofolate synthase [Blumeria graminis f. sp. tritici 96224]	30.62	0.0124	1	1	1	1	886	94.9	7.25
443282933	30S ribosomal protein S1 [Pseudomonas syringae pv. syringae B64]	30.01	0.0337	2	1	1	1	563	62.2	5
521773142	hypothetical protein BGT96224_2737 [Blumeria graminis f. sp. tritici 96224]	29.77	0.0125	2	1	1	1	560	63.5	7.06
514084644	Anaerobic nitric oxide reductase transcription regulator NorR [Pseudomonas syringae pv. syringae SM]	29.23	0.0136	1	1	1	1	516	56.4	7.15
521771187	Histone deacetylation protein Rxt3 [Blumeria graminis f. sp. tritici 96224]	28.61	0.0061	1	1	1	1	1153	128.9	8.16
443284477	Dihydrolipoamide succinyltransferase [Pseudomonas syringae pv. syringae B64]	27.54	0.0195	2	1	1	1	411	43	5.54
443281737	Sperimdine/putrescine ABC-type transport system, substrate-binding protein [Pseudomonas syringae pv. syringae B64]	27.51	0.0192	2	1	1	1	364	39.8	6.42
21728	Ec protein,Metallothionein(class II) [Triticum aestivum]	27.17	0.321	1	1	1	1	81	7.8	7.59
383100782	conserved hypothetical protein, expressed [Triticum aestivum]	27.08	0.0234	2	1	1	1	384	42.1	7.85
521771331	Subunit of the N-terminal acetyltransferase NatA [Blumeria graminis f. sp. tritici 96224]	26.68	0.0357	1	1	1	1	224	25.4	6.18
321496066	chloride channel 1 [Triticum aestivum]	26.51	0.0087	2	1	1	1	806	87.8	7.75
521774965	component of the proteasome [Blumeria graminis f. sp. tritici 96224]	25.7	0.0047	1	1	1	1	1498	166.3	6.61
257712400	unnamed protein product [Triticum aestivum]	25.63	0.0383	1	1	1	1	418	46.5	7.55
257700386	unnamed protein product [Triticum aestivum]	25.49	0.0249	2	1	1	1	281	31	8.38
